# Supplementary material for: Molecular characterization of extended-spectrum β-lactamases-producing Escherichia coli isolated from patients with bacteremia
Source: Braz J Microbiol. 2026 Jul 13;57(1):202. doi: 10.1007/s42770-026-02018-3 (PMC13365293; doi:10.1007/s42770-026-02018-3)
Supplement: Supplementary file 2 — Supplementary Material 2 (DOCX 152 KB) [file 42770_2026_2018_MOESM2_ESM.xlsx]

## Sheet: Table S1
Table S1. Primers used for investigation of virulence factor-encoding genes in the 60 E. coli isolates studied.
Genes	Primers sequences (5’ – 3’)	Fragment size (pb)	Reference
Adhesins
fimH	TGCAGAACGGATAAGCCGTGG	508	Johnson & Stell, 2000
	GCAGTCACCTGCCCTCCGGTA
papC	GACGGCTGTACTGCAGGGTGTGGCG	328	Le Bouguenec et al.,1992
	ATATCCTTTCTGCAGGGATGCAATA
papA	ATGGCAGTGGTGTCTTTTGGTG	720	Johnson & Stell, 2000
	CGTCCCACCATACGTGCTCTTC
afaBC	GCTGGGCAGCAAACTGATAACTCTC	750	Le Bouguenec et al.,1992
	CATCAAGCTGTTTGTTCGTCCGCCG
sfa/focDE	CGGAGGAGTAATTACAAACCTGGCA	410	Le Bouguenec et al.,1992
	CTCCGGAGAACTGGGTGCATCTTAC
iha	CAGGTCGGGGTTACCAAGT	925	Szalo et al., 2002
	CAAATGGCTCTCTTCCGTCAATGC
Iron Acquisition
sitA	AGGGGGCACAACTGATTCTCG	608	Rodriguez Siek et al., 2005
	TACCGGGCCGTTTTCTGTGC
irp2	AAGGATTCGCTGTTACCGGAC	264	Czeczulin et al., 1999
	TCGTCGGGCAGCGTTTCTTCT
iucD	AAGTGTCGATTTTATTGGTGTA	760	Dezfulian et al., 2003
	CCATCCGATGTCAGTTTTCTG
iroN	AAGTCAAAGCAGGGGTTGCCCG	665	Johnson et al, 2000a
	GACGCCGACATTAAGACGCAG
ireA	ATTGCCGTGATGTGTTCTGC	384	Ewers et al., 2007
	CACGGATCACTTCAATGCGT
Protectins
ompT	ATCTAGCCGAAGAAGGAGGC	559	Johnson et al., 2000b
	CCCGGGTCATAGTGTTCATC
iss	ATCACATAGGATTCTGCCG	309	Ewers et al., 2005
	CAGCGGAGTATAGATGCCA
kpsMTII	GCGCATTTGCTGATACTGTTG	272	Johnson & Stell, 2000
	CATCCAGACGATAAGCATGAGCA
traT	GGTGTGGTGCGATGAGCACAG	290	Johnson & Stell, 2000
	CACGGTTCAGCCATCCCTGAG
cva	TCCAAGCGGACCCCTTATAG	597	Ewers et al., 2007
	CGCAGCATAGTTCCATGCT
Toxins
sat	TGCTGGCTCTGGAGGAAC	667	Ewers et al., 2007
	TTGAACATTCAGAGTACCGGG
vat	AACGGTTGGTGGCAACAATCC	1100	Boisen et al., 2009
	AGCCCTGTAGAATGGCGAGTA
hlyA	AACAAGGATAAGCACTGTTCTGGCT	1177	Johnson & Stell, 2000
	ACCATATAAGCGGTCATTCCCGTCA
cnf1	AAGATGGAGTTTCCTATGCAGGAG	498	Yamamoto et al., 1995
	CATTCAGAGTCCTGCCCTCATTATT
hlyF	GGCGATTTAGGCATTCCGATACTC	599	Johnson et al., 2006
	ACGGGGTCGCTAGTTAAGGAG
Invasins
ibeA	AGGCAGGTGTGCGCCGCGTAC	170	Johnson & Stell, 2000
	TGGTGCTCCGGCAAACCATGC
References
Boisen N, Ruiz-Perez F, Scheutz F, Krogfelt KA, Nataro JP (2009) Short report: high prevalence of serine protease autotransporter cytotoxins among strains of enteroaggregative Escherichia coli. Am J Trop Med Hyg. 80(2):294-301. PMID: 19190229; PMCID: PMC2660206.
Czeczulin JR, Whittam TS, Henderson IR, Navarro-Garcia F, Nataro JP (1999) Phylogenetic Analysis of Enteroaggregative and Diffusely Adherent Escherichia coli. Infect Immun. https://doi.org/10.1128/iai.67.6.2692-2699.1999
Dezfulian H, Batisson I, Fairbrother JM, Lau PCK, Nassar A, Szatmari G, Harel J (2003) Presence and Characterization of Extraintestinal Pathogenic Escherichia coli Virulence Genes in F165-Positive E. coli Strains Isolated from Diseased Calves and Pigs. J Clin Microbiol. https://doi.org/10.1128/jcm.41.4.1375-1385.2003
Ewers C, Janssen T, Kiessling S, Philipp HC, Wieler LH (2005) Rapid detection of virulence-associated genes in avian pathogenic Escherichia coli by multiplex polymerase chain reaction. Avian Dis. 49(2):269-73. https://doi.org/10.1637/7293-102604R
Ewers C, Li G, Wilking H, Kiessling S, Alt K, Antáo EM, Laturnus C, Diehl I, Glodde S, Homeier T, Böhnke U, Steinrück H, Philipp HC, Wieler LH (2007) Avian pathogenic, uropathogenic, and newborn meningitis-causing Escherichia coli: how closely related are they? Int J Med Microbiol. 297(3):163-76. https://doi.org/10.1016/j.ijmm.2007.01.003
Johnson JR, Russo TA, Tarr PI, Carlino U, Bilge SS, Vary JC, Stell AL (2000a) Molecular Epidemiological and Phylogenetic Associations of Two Novel Putative Virulence Genes, iha and iroNE. coli, among Escherichia coli Isolates from Patients with Urosepsis. Infect Immun . https://doi.org/10.1128/iai.68.5.3040-3047.2000
Johnson JR, O'Bryan TT, Low DA, Ling G, Delavari P, Fasching C, Russo TA, Carlino U, Stell AL (2000b) Evidence of Commonality between Canine and Human Extraintestinal Pathogenic Escherichia coli Strains That Express papG Allele III. Infect Immun. https://doi.org/10.1128/iai.68.6.3327-3336.2000 https://doi.org/10.1128/iai.68.6.3327-3336.2000
Johnson JR & Stell AL. (2000) Extended virulence genotypes of Escherichia coli strains from patients with urosepsis in relation to phylogeny and host compromise. J Infect Dis. 181(1):261-72. https://doi.org/10.1086/315217
Johnson TJ, Siek KE, Johnson SJ, Nolan LK (2006) DNA Sequence of a ColV Plasmid and Prevalence of Selected Plasmid-Encoded Virulence Genes among Avian Escherichia coli Strains. J Bacteriol. https://doi.org/10.1128/jb.188.2.745-758.2006
Le Bouguenec C, Archambaud M, Labigne A (1992) Rapid and specific detection of the pap, afa, and sfa adhesin-encoding operons in uropathogenic Escherichia coli strains by polymerase chain reaction. J Clin Microbiol. https://doi.org/10.1128/jcm.30.5.1189-1193.1992
Rodriguez-Siek KE, Giddings CW, Doetkott C, Johnson TJ, Nolan LK (2005) Characterizing the APEC pathotype. Vet Res. 36(2):241-56. https://doi.org/10.1051/vetres:2004057
Szalo IM, Goffaux F, Pirson V, Piérard D, Ball H, Mainil J (2002) Presence in bovine enteropathogenic (EPEC) and enterohaemorrhagic (EHEC) Escherichia coli of genes encoding for putative adhesins of human EHEC strains. Res Microbiol. 153(10):653-8. https://doi.org/10.1016/s0923-2508(02)01379-7
Yamamoto S, Terai A, Yuri K, Kurazono H, Takeda Y, Yoshida O (1995) Detection of urovirulence factors in Escherichia coli by multiplex polymerase chain reaction. FEMS Immunol Med Microbiol. 12(2):85-90. https://doi.org/10.1111/j.1574-695x.1995.tb00179.x

## Sheet: Table S2
Table S2. Age, gender and clinical information of the 60 patients with bacteremia due to E. coli infection included in the present study.
Relevant data and Patient characteristics		No. of Patients (%)
		ESBL		Total (n = 60)
		negative (n = 48)	positive (n = 12)
Year of isolation
2018		24 (50.0)	6 (50.0)	30 (50.0)
2019		6 (12.5)	1 (8.3)	7 (11.7)
2020		11 (22.9)	2 (16.7)	13 (21.7)
2021		7 (14.6)	3 (25.0)	10 (16.7)
Age range
0-10		3 (6.3)	1 (8.3)	4 (6.7)
11-17		1 (2.1)	1 (8.3)	2 (3.3)
18-40		6 (12.5)	0	6 (10.0)
41-65		26 (54.2)	5 (41.7)	31 (51.7)
> 65		12 (25.0)	5 (41.7)	17 (28.3)
Gender
Female		28 (58.3)	6 (50.0)	34 (56.7)
Male		20 (41.7)	6 (50.0)	26 (43.3)
Type of Infection
Community		32 (66.7)	5 (41.7)	37 (61.7)
Hospital		14 (29.2)	7 (58.3)	21 (35.0)
Without information		2 (4.2)	0	2 (3.3)
Outcome
Discharge		37 (77.1)	6 (50.0)	43 (71.7)
Death		11 (22.9)	6 (50.0)	17 (28.3)

## Sheet: Table S3
Table S3. Antimicrobial resistance profile of the 60 E. coli isolates obtained from patients with bacteremia.
Antimicrobial drugs tested			No. (%) of E. coli isolates classified in each interpretative category
			Susceptible		Intermediatea		Resistant
β-lactams
Cefuroxime			47 (78.3)		1 (1.7)		12 (20.0)
Ceftriaxone			48 (80.0)		1 (1.7)		11 (18.3)
Ceftazidime			51 (85.0)		7 (11.7)		2 (3.3)
Cefotaxime			47 (78.3)		1 (1.7)		12 (20.0)
Cefepime			49 (81.7)		2 (3.3)		9 (15.0)
Imipenem			60 (100.0)		0		0
Ertapenem			60 (100.0)		0		0
Meropenem			60 (100.0)		0		0
Piperacillin/Tazobactam			57 (95.0)		3 (5.0)		0
Amoxicillin/Clavulanic acid			59 (98.3)		1 (1.7)		0
Aminoglycosides
Gentamicin			53 (88.3)		1 (1.7)		6 (10)
Amikacin			57 (95.0)		3 (5.0)		0
Fluoroquinolones
Ciprofloxacin			33 (55.0)		7 (11.7)		20 (33.3)
Levofloxacin			41 (68.3)		0		19 (31.7)
aOr Susceptible-dose dependent (SDD), if appropriate.

## Sheet: Table S4
Table S4. Assembly characteristics of the 12 ESBL-producing E. coli genomes sequenced in the present study.
ESBL-producing E. coli identification	Assembly Characteristics:
	No. of reads	No. of Contigs	Genome size (basepairs)	% of GC	N50	GenBank Accession Number
EC_15	1,884,792	146	4,832,041	50.8	91.717	JBTWSG000000000
EC_18	2,109,344	114	5,378,917	50.5	161.178	JBTWSH000000000
EC_22	2,092,880	143	5,422,502	50.4	133.328	JBTWSI000000000
EC_25	2,236,718	82	5,143,257	50.8	243.303	JBTWSJ000000000
EC_28	1,773,450	95	4,744,427	50.6	151.876	JBTWSK000000000
EC_31	1,798,768	113	5,393,865	50.5	189.09	JBTWSL000000000
EC_33	2,127,516	106	5,138,789	50.9	185.952	JBTWSM000000000
EC_42	1,304,986	132	5,386,429	50.5	161.176	JBTWSN000000000
EC_52	1,684,568	99	5,025,178	50.8	174.147	JBTWSO000000000
EC_54	1,211,032	134	5,092,984	50.4	149.008	JBTWSP000000000
EC_59	1,418,288	130	5,207,579	50.5	163.498	JBTWSQ000000000
EC_61	1,332,488	103	5,248,889	50.7	173.61	JBTWSR000000000

## Sheet: Table S5
Table S5. Genes identified in the pan- and core-genome of the 12 ESBL-producing E. coli strains studied.
Gene	Non-unique Gene name	Annotation	No. isolates	No. sequences	Avg sequences per isolate	Genome Fragment	Order within Fragment	Accessory Fragment	Accessory Order with Fragment	QC	Min group size nuc	Max group size nuc	Avg group size nuc	EC_15	EC_18	EC_22	EC_25	EC_28	EC_31	EC_33	EC_42	EC_52	EC_54	EC_59	EC_61
cedA		cell division activator CedA	12	12	1	1	6015				263	263	263	EC_15.fasta_00209	EC_18.fasta_02513	EC_22.fasta_03340	EC_25.fasta_03862	EC_28.fasta_00471	EC_31.fasta_03307	EC_33.fasta_03406	EC_42.fasta_02246	EC_52.fasta_01131	EC_54.fasta_00375	EC_59.fasta_00309	EC_61.fasta_03184
nadE		ammonia-dependent NAD(+) synthetase	12	12	1	1	6024				827	827	827	EC_15.fasta_00218	EC_18.fasta_02523	EC_22.fasta_03349	EC_25.fasta_03853	EC_28.fasta_00480	EC_31.fasta_03297	EC_33.fasta_03415	EC_42.fasta_02256	EC_52.fasta_01122	EC_54.fasta_00384	EC_59.fasta_00318	EC_61.fasta_03194
cho		excinuclease Cho	12	12	1	1	6025				887	887	887	EC_15.fasta_00219	EC_18.fasta_02524	EC_22.fasta_03350	EC_25.fasta_03852	EC_28.fasta_00481	EC_31.fasta_03296	EC_33.fasta_03416	EC_42.fasta_02257	EC_52.fasta_01121	EC_54.fasta_00385	EC_59.fasta_00319	EC_61.fasta_03195
ves		environmental stress-induced protein Ves	12	12	1	1	6026				575	575	575	EC_15.fasta_00220	EC_18.fasta_02525	EC_22.fasta_03351	EC_25.fasta_03851	EC_28.fasta_00482	EC_31.fasta_03295	EC_33.fasta_03417	EC_42.fasta_02258	EC_52.fasta_01120	EC_54.fasta_00386	EC_59.fasta_00320	EC_61.fasta_03196
astB		N-succinylarginine dihydrolase	12	12	1	1	6029				1343	1343	1343	EC_15.fasta_00223	EC_18.fasta_02528	EC_22.fasta_03354	EC_25.fasta_03848	EC_28.fasta_00485	EC_31.fasta_03292	EC_33.fasta_03420	EC_42.fasta_02261	EC_52.fasta_01117	EC_54.fasta_00389	EC_59.fasta_00323	EC_61.fasta_03199
astC		succinylornithine/acetylornithine transaminase	12	12	1	1	6032				1220	1220	1220	EC_15.fasta_00226	EC_18.fasta_02531	EC_22.fasta_03357	EC_25.fasta_03845	EC_28.fasta_00488	EC_31.fasta_03289	EC_33.fasta_03423	EC_42.fasta_02264	EC_52.fasta_01114	EC_54.fasta_00392	EC_59.fasta_00326	EC_61.fasta_03202
xthA		exodeoxyribonuclease III	12	12	1	1	6033				806	806	806	EC_15.fasta_00227	EC_18.fasta_02532	EC_22.fasta_03358	EC_25.fasta_03844	EC_28.fasta_00489	EC_31.fasta_03288	EC_33.fasta_03424	EC_42.fasta_02265	EC_52.fasta_01113	EC_54.fasta_00393	EC_59.fasta_00327	EC_61.fasta_03203
ynjA		carboxymuconolactone decarboxylase family protein	12	12	1	1	6037				548	548	548	EC_15.fasta_00231	EC_18.fasta_02536	EC_22.fasta_03362	EC_25.fasta_03840	EC_28.fasta_00493	EC_31.fasta_03284	EC_33.fasta_03428	EC_42.fasta_02269	EC_52.fasta_01109	EC_54.fasta_00397	EC_59.fasta_00331	EC_61.fasta_03207
ynjB		ABC transporter substrate-binding protein	12	12	1	1	6038				1166	1166	1166	EC_15.fasta_00232	EC_18.fasta_02537	EC_22.fasta_03363	EC_25.fasta_03839	EC_28.fasta_00494	EC_31.fasta_03283	EC_33.fasta_03429	EC_42.fasta_02270	EC_52.fasta_01108	EC_54.fasta_00398	EC_59.fasta_00332	EC_61.fasta_03208
ynjF		CDP-alcohol phosphatidyltransferase family protein	12	12	1	1	6043				620	620	620	EC_15.fasta_00236	EC_18.fasta_02541	EC_22.fasta_03367	EC_25.fasta_03835	EC_28.fasta_00498	EC_31.fasta_03279	EC_33.fasta_03433	EC_42.fasta_02274	EC_52.fasta_01104	EC_54.fasta_00402	EC_59.fasta_00336	EC_61.fasta_03212
ynjH		YnjH family protein	12	12	1	1	6045				272	272	272	EC_15.fasta_00238	EC_18.fasta_02543	EC_22.fasta_03369	EC_25.fasta_03833	EC_28.fasta_00500	EC_31.fasta_03277	EC_33.fasta_04326	EC_42.fasta_02276	EC_52.fasta_01102	EC_54.fasta_00404	EC_59.fasta_00338	EC_61.fasta_03214
topB		DNA topoisomerase III	12	12	1	1	6048				1955	1961	1957	EC_15.fasta_00241	EC_18.fasta_02545	EC_22.fasta_03372	EC_25.fasta_03831	EC_28.fasta_00503	EC_31.fasta_03275	EC_33.fasta_04324	EC_42.fasta_02278	EC_52.fasta_01100	EC_54.fasta_00407	EC_59.fasta_00340	EC_61.fasta_03216
pncA		bifunctional nicotinamidase/pyrazinamidase	12	12	1	1	6053				641	641	641	EC_15.fasta_00246	EC_18.fasta_02551	EC_22.fasta_03377	EC_25.fasta_03825	EC_28.fasta_00508	EC_31.fasta_03269	EC_33.fasta_04318	EC_42.fasta_02284	EC_52.fasta_01094	EC_54.fasta_00412	EC_59.fasta_00345	EC_61.fasta_03222
yeaD		D-hexose-6-phosphate mutarotase	12	12	1	1	6065				884	884	884	EC_15.fasta_00258	EC_18.fasta_02563	EC_22.fasta_03381	EC_25.fasta_03813	EC_28.fasta_00512	EC_31.fasta_03257	EC_33.fasta_04306	EC_42.fasta_02296	EC_52.fasta_01082	EC_54.fasta_00424	EC_59.fasta_00358	EC_61.fasta_03234
yeaE		methylglyoxal reductase YeaE	12	12	1	1	6066				854	854	854	EC_15.fasta_00259	EC_18.fasta_02564	EC_22.fasta_03382	EC_25.fasta_03812	EC_28.fasta_00513	EC_31.fasta_03256	EC_33.fasta_04305	EC_42.fasta_02297	EC_52.fasta_01081	EC_54.fasta_00425	EC_59.fasta_00359	EC_61.fasta_03235
cdgI		sensor domain-containing diguanylate cyclase	12	12	1	1	6070				1343	1475	1464	EC_15.fasta_00263	EC_18.fasta_02568	EC_22.fasta_03386	EC_25.fasta_03808	EC_28.fasta_00517	EC_31.fasta_03252	EC_33.fasta_04301	EC_42.fasta_02301	EC_52.fasta_01077	EC_54.fasta_00429	EC_59.fasta_00363	EC_61.fasta_03239
nimR		DNA-binding transcriptional regulator NimR	12	12	1	1	6074				818	818	818	EC_15.fasta_00267	EC_18.fasta_02572	EC_22.fasta_03390	EC_25.fasta_03804	EC_28.fasta_00521	EC_31.fasta_03248	EC_33.fasta_04297	EC_42.fasta_02305	EC_52.fasta_01073	EC_54.fasta_00433	EC_59.fasta_00367	EC_61.fasta_03243
group_1019		hypothetical protein	12	12	1	1	6076				347	347	347	EC_15.fasta_00269	EC_18.fasta_02574	EC_22.fasta_03392	EC_25.fasta_03802	EC_28.fasta_00523	EC_31.fasta_03246	EC_33.fasta_04295	EC_42.fasta_02307	EC_52.fasta_01071	EC_54.fasta_00435	EC_59.fasta_00369	EC_61.fasta_03245
group_1020		hypothetical protein	12	12	1	1	6077				254	254	254	EC_15.fasta_00270	EC_18.fasta_02575	EC_22.fasta_03393	EC_25.fasta_03801	EC_28.fasta_00524	EC_31.fasta_03245	EC_33.fasta_04294	EC_42.fasta_02308	EC_52.fasta_01070	EC_54.fasta_00436	EC_59.fasta_00370	EC_61.fasta_03246
tsaB		tRNA (adenosine(37)-N6)-threonylcarbamoyltransferase complex dimerization subunit type 1 TsaB	12	12	1	1	6091				695	731	698	EC_15.fasta_00284	EC_18.fasta_02584	EC_22.fasta_00063	EC_25.fasta_03792	EC_28.fasta_00538	EC_31.fasta_03236	EC_33.fasta_04285	EC_42.fasta_02317	EC_52.fasta_01061	EC_54.fasta_00450	EC_59.fasta_00384	EC_61.fasta_03255
group_1025		hypothetical protein	12	12	1	1	6094				299	299	299	EC_15.fasta_00287	EC_18.fasta_02587	EC_22.fasta_00066	EC_25.fasta_03789	EC_28.fasta_00541	EC_31.fasta_03233	EC_33.fasta_04282	EC_42.fasta_02320	EC_52.fasta_01058	EC_54.fasta_00453	EC_59.fasta_00387	EC_61.fasta_03258
pdeD		EAL domain-containing protein	12	12	1	1	6099				1598	1658	1608	EC_15.fasta_00292	EC_18.fasta_02592	EC_22.fasta_00071	EC_25.fasta_03784	EC_28.fasta_00546	EC_31.fasta_03228	EC_33.fasta_04277	EC_42.fasta_02325	EC_52.fasta_01053	EC_54.fasta_00458	EC_59.fasta_00392	EC_61.fasta_03263
rlmA		23S rRNA (guanine(745)-N(1))-methyltransferase	12	12	1	1	6109				809	809	809	EC_15.fasta_00299	EC_18.fasta_02600	EC_22.fasta_00079	EC_25.fasta_03777	EC_28.fasta_00554	EC_31.fasta_03220	EC_33.fasta_04270	EC_42.fasta_02333	EC_52.fasta_01046	EC_54.fasta_00466	EC_59.fasta_00400	EC_61.fasta_03271
yebO		YebO family protein	12	12	1	1	6111				287	287	287	EC_15.fasta_00301	EC_18.fasta_02602	EC_22.fasta_00081	EC_25.fasta_03775	EC_28.fasta_00556	EC_31.fasta_03218	EC_33.fasta_04268	EC_42.fasta_02335	EC_52.fasta_01044	EC_54.fasta_00468	EC_59.fasta_00402	EC_61.fasta_03273
msrC		L-methionine (R)-S-oxide reductase	12	12	1	1	6118				551	551	551	EC_15.fasta_00308	EC_18.fasta_02609	EC_22.fasta_00088	EC_25.fasta_03768	EC_28.fasta_00563	EC_31.fasta_03211	EC_33.fasta_04261	EC_42.fasta_02342	EC_52.fasta_01037	EC_54.fasta_00475	EC_59.fasta_00409	EC_61.fasta_03280
dgoK		2-dehydro-3-deoxygalactonokinase	12	12	1	1	1391				743	878	866	EC_15.fasta_02380	EC_18.fasta_00911	EC_22.fasta_02480	EC_25.fasta_02127	EC_28.fasta_03033	EC_31.fasta_02026	EC_33.fasta_01189	EC_42.fasta_01993	EC_52.fasta_02524	EC_54.fasta_01245	EC_59.fasta_04886	EC_61.fasta_00455
group_1030		hypothetical protein	12	12	1	1	6123				275	275	275	EC_15.fasta_00313	EC_18.fasta_02614	EC_22.fasta_00093	EC_25.fasta_03763	EC_28.fasta_00568	EC_31.fasta_03206	EC_33.fasta_04256	EC_42.fasta_02347	EC_52.fasta_01032	EC_54.fasta_00480	EC_59.fasta_00414	EC_61.fasta_03285
pphA		protein-serine/threonine phosphatase	12	12	1	1	6124				656	656	656	EC_15.fasta_00314	EC_18.fasta_02615	EC_22.fasta_00094	EC_25.fasta_03762	EC_28.fasta_00569	EC_31.fasta_03205	EC_33.fasta_04255	EC_42.fasta_02348	EC_52.fasta_01031	EC_54.fasta_00481	EC_59.fasta_00415	EC_61.fasta_03286
yebB		YebB family permuted papain-like enzyme	12	12	1	1	6150				602	602	602	EC_15.fasta_00340	EC_18.fasta_05161	EC_22.fasta_00121	EC_25.fasta_03125	EC_28.fasta_00595	EC_31.fasta_05113	EC_33.fasta_03053	EC_42.fasta_05146	EC_52.fasta_03812	EC_54.fasta_00507	EC_59.fasta_00441	EC_61.fasta_00003
nudB		dihydroneopterin triphosphate diphosphatase	12	12	1	1	6153				443	509	459	EC_15.fasta_00343	EC_18.fasta_05158	EC_22.fasta_00124	EC_25.fasta_03122	EC_28.fasta_00598	EC_31.fasta_05110	EC_33.fasta_03056	EC_42.fasta_05143	EC_52.fasta_03815	EC_54.fasta_00510	EC_59.fasta_00444	EC_61.fasta_00006
torY		NapC/NirT family cytochrome c	12	12	1	1	6254				1100	1100	1100	EC_15.fasta_00351	EC_18.fasta_04493	EC_22.fasta_00132	EC_25.fasta_03114	EC_28.fasta_03663	EC_31.fasta_03650	EC_33.fasta_03064	EC_42.fasta_01101	EC_52.fasta_03823	EC_54.fasta_00518	EC_59.fasta_00452	EC_61.fasta_00014
cutC		copper homeostasis protein CutC	12	12	1	1	6255				746	746	746	EC_15.fasta_00352	EC_18.fasta_04492	EC_22.fasta_00133	EC_25.fasta_03113	EC_28.fasta_03662	EC_31.fasta_03649	EC_33.fasta_03065	EC_42.fasta_01100	EC_52.fasta_03824	EC_54.fasta_00519	EC_59.fasta_00453	EC_61.fasta_00015
otsB		trehalose-phosphatase	12	12	1	1	6275				800	800	800	EC_15.fasta_00373	EC_18.fasta_04472	EC_22.fasta_00154	EC_25.fasta_03093	EC_28.fasta_03641	EC_31.fasta_03629	EC_33.fasta_03085	EC_42.fasta_01080	EC_52.fasta_04664	EC_54.fasta_02546	EC_59.fasta_00475	EC_61.fasta_00035
yecR		YecR-like lipofamily protein	12	12	1	1	6281				323	323	323	EC_15.fasta_00379	EC_18.fasta_04466	EC_22.fasta_00160	EC_25.fasta_03087	EC_28.fasta_03635	EC_31.fasta_03623	EC_33.fasta_03091	EC_42.fasta_01074	EC_52.fasta_04670	EC_54.fasta_02540	EC_59.fasta_00481	EC_61.fasta_00041
yecH		YecH family metal-binding protein	12	12	1	1	6283				239	239	239	EC_15.fasta_00381	EC_18.fasta_04464	EC_22.fasta_00162	EC_25.fasta_03085	EC_28.fasta_03633	EC_31.fasta_03621	EC_33.fasta_03093	EC_42.fasta_01072	EC_52.fasta_04672	EC_54.fasta_02538	EC_59.fasta_00483	EC_61.fasta_00043
sdiA		transcriptional regulator SdiA	12	12	1	1	6346				722	722	722	EC_15.fasta_00391	EC_18.fasta_04110	EC_22.fasta_00172	EC_25.fasta_03018	EC_28.fasta_03623	EC_31.fasta_03551	EC_33.fasta_03162	EC_42.fasta_01003	EC_52.fasta_04462	EC_54.fasta_02528	EC_59.fasta_03422	EC_61.fasta_00053
ydbL		YdbL family protein	12	12	1	1	6585				326	326	326	EC_15.fasta_00442	EC_18.fasta_04459	EC_22.fasta_02297	EC_25.fasta_02292	EC_28.fasta_02608	EC_31.fasta_04877	EC_33.fasta_03979	EC_42.fasta_03806	EC_52.fasta_02770	EC_54.fasta_02357	EC_59.fasta_00035	EC_61.fasta_04732
ynbE		YnbE family lipoprotein	12	12	1	1	6584				185	185	185	EC_15.fasta_00443	EC_18.fasta_04458	EC_22.fasta_02296	EC_25.fasta_02293	EC_28.fasta_02607	EC_31.fasta_04878	EC_33.fasta_03980	EC_42.fasta_03807	EC_52.fasta_02771	EC_54.fasta_02358	EC_59.fasta_00034	EC_61.fasta_04731
dgcM		diguanylate cyclase DgcM	12	12	1	1	6571				1232	1262	1234	EC_15.fasta_00455	EC_18.fasta_04445	EC_22.fasta_02284	EC_25.fasta_02306	EC_28.fasta_02595	EC_31.fasta_04891	EC_33.fasta_03993	EC_42.fasta_03820	EC_52.fasta_02784	EC_54.fasta_02370	EC_59.fasta_00022	EC_61.fasta_04718
mpaA		Murein peptide amidase A	12	12	1	1	6556				728	728	728	EC_15.fasta_00470	EC_18.fasta_04431	EC_22.fasta_02269	EC_25.fasta_02320	EC_28.fasta_02580	EC_31.fasta_04905	EC_33.fasta_04007	EC_42.fasta_03834	EC_52.fasta_02798	EC_54.fasta_02385	EC_59.fasta_00010	EC_61.fasta_04704
ycjG		L-Ala-D/L-Glu epimerase	12	12	1	1	6555				965	965	965	EC_15.fasta_00471	EC_18.fasta_04430	EC_22.fasta_02268	EC_25.fasta_02321	EC_28.fasta_02579	EC_31.fasta_04906	EC_33.fasta_04008	EC_42.fasta_03835	EC_52.fasta_02799	EC_54.fasta_02386	EC_59.fasta_00009	EC_61.fasta_04703
tyrR		transcriptional regulator TyrR	12	12	1	1	6553				659	1541	1467	EC_15.fasta_00473	EC_18.fasta_04428	EC_22.fasta_02266	EC_25.fasta_02323	EC_28.fasta_02577	EC_31.fasta_04908	EC_33.fasta_04010	EC_42.fasta_03837	EC_52.fasta_02801	EC_54.fasta_02388	EC_59.fasta_00007	EC_61.fasta_04701
ycjW		LacI family DNA-binding transcriptional regulator	12	12	1	1	6550				998	998	998	EC_15.fasta_00476	EC_18.fasta_04425	EC_22.fasta_02263	EC_25.fasta_02326	EC_28.fasta_02574	EC_31.fasta_04911	EC_33.fasta_04013	EC_42.fasta_03840	EC_52.fasta_02804	EC_54.fasta_02391	EC_59.fasta_04370	EC_61.fasta_04698
pgmB		beta-phosphoglucomutase	12	12	1	1	6547				659	659	659	EC_15.fasta_00479	EC_18.fasta_04422	EC_22.fasta_02260	EC_25.fasta_02329	EC_28.fasta_02571	EC_31.fasta_04914	EC_33.fasta_04016	EC_42.fasta_03843	EC_52.fasta_02807	EC_54.fasta_02394	EC_59.fasta_04367	EC_61.fasta_04695
yegI		protein kinase YegI	12	12	1	1	1002				1805	1946	1927	EC_15.fasta_02427	EC_18.fasta_03148	EC_22.fasta_00689	EC_25.fasta_03592	EC_28.fasta_00903	EC_31.fasta_03821	EC_33.fasta_00494	EC_42.fasta_00269	EC_52.fasta_00935	EC_54.fasta_03586	EC_59.fasta_00089	EC_61.fasta_04392
pspF		phage shock protein operon transcriptional activator	12	12	1	1	6531				977	977	977	EC_15.fasta_00493	EC_18.fasta_04408	EC_22.fasta_02246	EC_25.fasta_02343	EC_28.fasta_02557	EC_31.fasta_04928	EC_33.fasta_04030	EC_42.fasta_03857	EC_52.fasta_02821	EC_54.fasta_02408	EC_59.fasta_04353	EC_61.fasta_04681
ymjA		YmjA family protein	12	12	1	1	6523				245	245	245	EC_15.fasta_00501	EC_18.fasta_04407	EC_22.fasta_02238	EC_25.fasta_02344	EC_28.fasta_02549	EC_31.fasta_04929	EC_33.fasta_04031	EC_42.fasta_03858	EC_52.fasta_02822	EC_54.fasta_02416	EC_59.fasta_04345	EC_61.fasta_04680
pyrF		orotidine-5'-phosphate decarboxylase	12	12	1	1	6502				797	797	797	EC_15.fasta_00515	EC_18.fasta_04388	EC_22.fasta_02223	EC_25.fasta_02363	EC_28.fasta_02534	EC_31.fasta_04948	EC_33.fasta_04050	EC_42.fasta_03877	EC_52.fasta_02841	EC_54.fasta_02430	EC_59.fasta_04326	EC_61.fasta_04661
yciX		protein YciX	12	12	1	1	6496				167	167	167	EC_15.fasta_00522	EC_18.fasta_04382	EC_22.fasta_02217	EC_25.fasta_02369	EC_28.fasta_02527	EC_31.fasta_04954	EC_33.fasta_04056	EC_42.fasta_03883	EC_52.fasta_02847	EC_54.fasta_02437	EC_59.fasta_04320	EC_61.fasta_04655
yicH		AsmA family protein	12	12	1	1	1458				1700	1709	1708	EC_15.fasta_00528	EC_18.fasta_00863	EC_22.fasta_02440	EC_25.fasta_02174	EC_28.fasta_00348	EC_31.fasta_01978	EC_33.fasta_02151	EC_42.fasta_02041	EC_52.fasta_02571	EC_54.fasta_01287	EC_59.fasta_02017	EC_61.fasta_00408
rfaD		ADP-glyceromanno-heptose 6-epimerase	12	12	1	1	1530				932	980	936	EC_15.fasta_00564	EC_18.fasta_00828	EC_22.fasta_02375	EC_25.fasta_02209	EC_28.fasta_00311	EC_31.fasta_01943	EC_33.fasta_02186	EC_42.fasta_02076	EC_52.fasta_02606	EC_54.fasta_01319	EC_59.fasta_01982	EC_61.fasta_00373
yibT		protein YibT	12	12	1	1	1559				209	209	209	EC_15.fasta_00581	EC_18.fasta_00809	EC_22.fasta_02354	EC_25.fasta_02228	EC_28.fasta_01167	EC_31.fasta_01924	EC_33.fasta_02205	EC_42.fasta_02095	EC_52.fasta_02625	EC_54.fasta_03567	EC_59.fasta_01963	EC_61.fasta_00354
group_107		hypothetical protein	12	12	1	1	1667				1886	3644	3487	EC_15.fasta_02467	EC_18.fasta_01209	EC_22.fasta_00731	EC_25.fasta_03349	EC_28.fasta_00948	EC_31.fasta_00846	EC_33.fasta_00009	EC_42.fasta_03478	EC_52.fasta_00894	EC_54.fasta_03629	EC_59.fasta_00532	EC_61.fasta_01425
msyB_1		MysB family protein	12	12	1	1	4007				374	374	374	EC_15.fasta_00611	EC_18.fasta_02916	EC_22.fasta_02016	EC_25.fasta_01584	EC_28.fasta_01073	EC_31.fasta_01663	EC_33.fasta_01453	EC_42.fasta_00730	EC_52.fasta_02349	EC_54.fasta_00763	EC_59.fasta_01239	EC_61.fasta_04229
yceM		Gfo/Idh/MocA family protein	12	12	1	1	4023				923	923	923	EC_15.fasta_00627	EC_18.fasta_02900	EC_22.fasta_02032	EC_25.fasta_01568	EC_28.fasta_01089	EC_31.fasta_01647	EC_33.fasta_01469	EC_42.fasta_00714	EC_52.fasta_02365	EC_54.fasta_00779	EC_59.fasta_01255	EC_61.fasta_04213
flgL		flagellar hook-associated protein FlgL	12	12	1	1	4040				953	953	953	EC_15.fasta_00642	EC_18.fasta_02885	EC_22.fasta_02047	EC_25.fasta_01553	EC_28.fasta_01104	EC_31.fasta_01632	EC_33.fasta_01484	EC_42.fasta_00699	EC_52.fasta_02380	EC_54.fasta_00794	EC_59.fasta_01270	EC_61.fasta_04198
pabC		aminodeoxychorismate lyase	12	12	1	1	4052				809	809	809	EC_15.fasta_00654	EC_18.fasta_02873	EC_22.fasta_02059	EC_25.fasta_01541	EC_28.fasta_01116	EC_31.fasta_01620	EC_33.fasta_01496	EC_42.fasta_00687	EC_52.fasta_02392	EC_54.fasta_00806	EC_59.fasta_01284	EC_61.fasta_04186
holB		DNA polymerase III subunit delta'	12	12	1	1	4055				1004	1004	1004	EC_15.fasta_00657	EC_18.fasta_02870	EC_22.fasta_02062	EC_25.fasta_01538	EC_28.fasta_01119	EC_31.fasta_01617	EC_33.fasta_01499	EC_42.fasta_00684	EC_52.fasta_02395	EC_54.fasta_00809	EC_59.fasta_01287	EC_61.fasta_04183
ycfL		YcfL family protein	12	12	1	1	4061				377	377	377	EC_15.fasta_00662	EC_18.fasta_02865	EC_22.fasta_02067	EC_25.fasta_01533	EC_28.fasta_01124	EC_31.fasta_01612	EC_33.fasta_01504	EC_42.fasta_00679	EC_52.fasta_02401	EC_54.fasta_00814	EC_59.fasta_01292	EC_61.fasta_04178
thiK		thiamine kinase	12	12	1	1	4063				824	824	824	EC_15.fasta_00664	EC_18.fasta_02863	EC_22.fasta_02069	EC_25.fasta_01531	EC_28.fasta_01126	EC_31.fasta_01610	EC_33.fasta_01506	EC_42.fasta_00677	EC_52.fasta_02403	EC_54.fasta_00816	EC_59.fasta_01294	EC_61.fasta_04176
comR_1		TetR family copper-responsive transcriptional repressor ComR	12	12	1	1	4068				632	695	653	EC_15.fasta_00669	EC_18.fasta_02858	EC_22.fasta_02074	EC_25.fasta_01526	EC_28.fasta_01131	EC_31.fasta_01605	EC_33.fasta_01511	EC_42.fasta_00672	EC_52.fasta_02408	EC_54.fasta_00821	EC_59.fasta_01299	EC_61.fasta_04171
group_108		hypothetical protein	12	12	1	1	1670				1526	2279	2216	EC_15.fasta_02471	EC_18.fasta_01206	EC_22.fasta_00735	EC_25.fasta_03352	EC_28.fasta_00951	EC_31.fasta_00843	EC_33.fasta_00012	EC_42.fasta_03475	EC_52.fasta_00891	EC_54.fasta_03632	EC_59.fasta_00537	EC_61.fasta_01428
ldtC		L,D-transpeptidase LdtC	12	12	1	1	4070				905	959	954	EC_15.fasta_00671	EC_18.fasta_02856	EC_22.fasta_02076	EC_25.fasta_01524	EC_28.fasta_01133	EC_31.fasta_01603	EC_33.fasta_01513	EC_42.fasta_00670	EC_52.fasta_02410	EC_54.fasta_00823	EC_59.fasta_01301	EC_61.fasta_04169
ycfT		acyltransferase family protein	12	12	1	1	4072				1073	1073	1073	EC_15.fasta_00673	EC_18.fasta_02854	EC_22.fasta_02078	EC_25.fasta_01522	EC_28.fasta_01135	EC_31.fasta_01601	EC_33.fasta_01515	EC_42.fasta_00668	EC_52.fasta_02412	EC_54.fasta_00825	EC_59.fasta_01303	EC_61.fasta_04167
cobB		Sir2 family NAD+-dependent deacetylase	12	12	1	1	4077				821	839	824	EC_15.fasta_00678	EC_18.fasta_02849	EC_22.fasta_02083	EC_25.fasta_01517	EC_28.fasta_01140	EC_31.fasta_01596	EC_33.fasta_01520	EC_42.fasta_00663	EC_52.fasta_02417	EC_54.fasta_00830	EC_59.fasta_01308	EC_61.fasta_04162
bluF		blue light-responsive regulator BluF	12	12	1	1	4801				1211	1211	1211	EC_15.fasta_00697	EC_18.fasta_04680	EC_22.fasta_02102	EC_25.fasta_02524	EC_28.fasta_02412	EC_31.fasta_02901	EC_33.fasta_01597	EC_42.fasta_04146	EC_52.fasta_03915	EC_54.fasta_00849	EC_59.fasta_01329	EC_61.fasta_00152
pdeL_2		DNA-binding transcriptional activator/c-di-GMP phosphodiesterase PdeL	12	12	1	1	4797				680	1523	1031	EC_15.fasta_00701	EC_18.fasta_04676	EC_22.fasta_02106	EC_25.fasta_02520	EC_28.fasta_02416	EC_31.fasta_02905	EC_33.fasta_01601	EC_42.fasta_04150	EC_52.fasta_03919	EC_54.fasta_00853	EC_59.fasta_01333	EC_61.fasta_00156
yheT		hydrolase	12	12	1	2	231				1022	1022	1022	EC_15.fasta_00725	EC_18.fasta_02239	EC_22.fasta_01594	EC_25.fasta_01143	EC_28.fasta_04042	EC_31.fasta_02528	EC_33.fasta_03811	EC_42.fasta_03494	EC_52.fasta_01301	EC_54.fasta_00125	EC_59.fasta_03026	EC_61.fasta_02984
fic		putative adenosine monophosphate-protein transferase Fic	12	12	1	2	239				602	602	602	EC_15.fasta_00733	EC_18.fasta_02231	EC_22.fasta_01586	EC_25.fasta_01135	EC_28.fasta_04050	EC_31.fasta_02536	EC_33.fasta_03803	EC_42.fasta_03502	EC_52.fasta_01293	EC_54.fasta_00117	EC_59.fasta_03018	EC_61.fasta_02976
yhfG		YhfG family protein	12	12	1	2	240				167	167	167	EC_15.fasta_00734	EC_18.fasta_02230	EC_22.fasta_01585	EC_25.fasta_01134	EC_28.fasta_04051	EC_31.fasta_02537	EC_33.fasta_03802	EC_42.fasta_03503	EC_52.fasta_01292	EC_54.fasta_00116	EC_59.fasta_03017	EC_61.fasta_02975
php		phosphotriesterase-related protein	12	12	1	2	213				878	878	878	EC_15.fasta_00750	EC_18.fasta_02219	EC_22.fasta_01569	EC_25.fasta_01123	EC_28.fasta_02017	EC_31.fasta_02548	EC_33.fasta_03791	EC_42.fasta_03514	EC_52.fasta_01281	EC_54.fasta_00100	EC_59.fasta_03006	EC_61.fasta_02964
yhfW		phosphopentomutase	12	12	1	2	212				1226	1226	1226	EC_15.fasta_00751	EC_18.fasta_02218	EC_22.fasta_01568	EC_25.fasta_01122	EC_28.fasta_02016	EC_31.fasta_02549	EC_33.fasta_03790	EC_42.fasta_03515	EC_52.fasta_01280	EC_54.fasta_00099	EC_59.fasta_03005	EC_61.fasta_02963
hofP		DNA utilization protein HofP	12	12	1	2	199				404	404	404	EC_15.fasta_00763	EC_18.fasta_02206	EC_22.fasta_01556	EC_25.fasta_01110	EC_28.fasta_02004	EC_31.fasta_02561	EC_33.fasta_03778	EC_42.fasta_03527	EC_52.fasta_01268	EC_54.fasta_00087	EC_59.fasta_02993	EC_61.fasta_02951
hofM		DNA utilization protein HofM	12	12	1	2	196				779	779	779	EC_15.fasta_00766	EC_18.fasta_02203	EC_22.fasta_01553	EC_25.fasta_01107	EC_28.fasta_02001	EC_31.fasta_02564	EC_33.fasta_03775	EC_42.fasta_03530	EC_52.fasta_01265	EC_54.fasta_00084	EC_59.fasta_02990	EC_61.fasta_02948
feoC		[Fe-S]-dependent transcriptional repressor FeoC	12	12	1	2	178				236	236	236	EC_15.fasta_00781	EC_18.fasta_02187	EC_22.fasta_01536	EC_25.fasta_01091	EC_28.fasta_01986	EC_31.fasta_02580	EC_33.fasta_03759	EC_42.fasta_03546	EC_52.fasta_01249	EC_54.fasta_00069	EC_59.fasta_02973	EC_61.fasta_02932
rpnE_3		ISNCY family transposase	12	12	1	2	177				362	878	577	EC_15.fasta_00782	EC_18.fasta_02186	EC_22.fasta_01535	EC_25.fasta_01090	EC_28.fasta_01985	EC_31.fasta_02581	EC_33.fasta_03758	EC_42.fasta_03547	EC_52.fasta_01248	EC_54.fasta_00068	EC_59.fasta_02972	EC_61.fasta_02931
ugpC		sn-glycerol 3-phosphate ABC transporter ATP binding protein UgpC	12	12	1	2	133				1070	1070	1070	EC_15.fasta_00818	EC_18.fasta_02151	EC_22.fasta_01496	EC_25.fasta_01055	EC_28.fasta_01949	EC_31.fasta_02616	EC_33.fasta_03723	EC_42.fasta_03582	EC_52.fasta_01213	EC_54.fasta_00032	EC_59.fasta_02936	EC_61.fasta_02896
livK		high-affinity branched-chain amino acid ABC transporter substrate-binding protein LivK	12	12	1	2	125				1109	1190	1156	EC_15.fasta_00826	EC_18.fasta_02143	EC_22.fasta_01488	EC_25.fasta_01047	EC_28.fasta_01941	EC_31.fasta_02624	EC_33.fasta_03715	EC_42.fasta_03590	EC_52.fasta_01205	EC_54.fasta_00024	EC_59.fasta_02928	EC_61.fasta_02888
nnr		bifunctional ADP-dependent NAD(P)H-hydrate dehydratase/NAD(P)H-hydrate epimerase	12	12	1	1	5747				1532	1532	1532	EC_15.fasta_00889	EC_18.fasta_03780	EC_22.fasta_00593	EC_25.fasta_00457	EC_28.fasta_02238	EC_31.fasta_02371	EC_33.fasta_00873	EC_42.fasta_01541	EC_52.fasta_01783	EC_54.fasta_00637	EC_59.fasta_03722	EC_61.fasta_00982
yjeM		glutamate/gamma-aminobutyrate family transporter YjeM	12	12	1	1	5740				1457	1457	1457	EC_15.fasta_00900	EC_18.fasta_03788	EC_22.fasta_00602	EC_25.fasta_00467	EC_28.fasta_02227	EC_31.fasta_02363	EC_33.fasta_00881	EC_42.fasta_01531	EC_52.fasta_01773	EC_54.fasta_00646	EC_59.fasta_03713	EC_61.fasta_00972
ecnA		lipoprotein antitoxin entericidin A	12	12	1	1	5729				125	125	125	EC_15.fasta_00910	EC_18.fasta_03798	EC_22.fasta_00612	EC_25.fasta_00477	EC_28.fasta_02217	EC_31.fasta_02353	EC_33.fasta_00891	EC_42.fasta_01521	EC_52.fasta_01763	EC_54.fasta_00656	EC_59.fasta_03703	EC_61.fasta_00962
epmB		EF-P beta-lysylation protein EpmB	12	12	1	1	5727				1028	1028	1028	EC_15.fasta_00912	EC_18.fasta_03800	EC_22.fasta_00614	EC_25.fasta_00479	EC_28.fasta_02215	EC_31.fasta_02351	EC_33.fasta_00893	EC_42.fasta_01519	EC_52.fasta_01761	EC_54.fasta_00658	EC_59.fasta_03701	EC_61.fasta_00960
eptA		phosphoethanolamine transferase EptA	12	12	1	1	5665				1643	1643	1643	EC_15.fasta_00945	EC_18.fasta_00573	EC_22.fasta_04244	EC_25.fasta_00520	EC_28.fasta_02181	EC_31.fasta_01491	EC_33.fasta_00934	EC_42.fasta_02722	EC_52.fasta_01719	EC_54.fasta_00691	EC_59.fasta_03669	EC_61.fasta_02745
phnE		phosphonate ABC transporter, permease protein PhnE	12	12	1	1	5653				368	779	710	EC_15.fasta_00957	EC_18.fasta_00562	EC_22.fasta_04233	EC_25.fasta_00531	EC_28.fasta_02170	EC_31.fasta_01480	EC_33.fasta_00945	EC_42.fasta_02711	EC_52.fasta_01708	EC_54.fasta_00703	EC_59.fasta_03658	EC_61.fasta_02734
phnG		phosphonate C-P lyase system protein PhnG	12	12	1	1	5651				452	452	452	EC_15.fasta_00959	EC_18.fasta_00560	EC_22.fasta_04231	EC_25.fasta_00533	EC_28.fasta_02168	EC_31.fasta_01478	EC_33.fasta_00947	EC_42.fasta_02709	EC_52.fasta_01706	EC_54.fasta_00705	EC_59.fasta_03656	EC_61.fasta_02732
mdtP		multidrug efflux transporter outer membrane subunit MdtP	12	12	1	1	5628				1466	1466	1466	EC_15.fasta_00981	EC_18.fasta_00538	EC_22.fasta_04215	EC_25.fasta_00555	EC_28.fasta_02146	EC_31.fasta_01456	EC_33.fasta_00969	EC_42.fasta_02687	EC_52.fasta_01684	EC_54.fasta_00727	EC_59.fasta_03634	EC_61.fasta_02710
tyrB		aromatic amino acid transaminase	12	12	1	1	5576				1193	1193	1193	EC_15.fasta_01009	EC_18.fasta_00495	EC_22.fasta_01403	EC_25.fasta_00598	EC_28.fasta_00216	EC_31.fasta_01413	EC_33.fasta_01012	EC_42.fasta_02644	EC_52.fasta_03868	EC_54.fasta_02595	EC_59.fasta_03607	EC_61.fasta_02667
zur		zinc uptake transcriptional repressor Zur	12	12	1	1	5555				515	515	515	EC_15.fasta_01017	EC_18.fasta_00482	EC_22.fasta_01394	EC_25.fasta_00611	EC_28.fasta_00209	EC_31.fasta_01400	EC_33.fasta_01025	EC_42.fasta_02631	EC_52.fasta_03881	EC_54.fasta_02587	EC_59.fasta_03894	EC_61.fasta_02654
group_1115		IS6 family transposase IS26	12	12	1	1	2260				461	704	683	EC_15.fasta_01058	EC_18.fasta_04975	EC_22.fasta_05207	EC_25.fasta_04932	EC_28.fasta_04543	EC_31.fasta_05019	EC_33.fasta_04849	EC_42.fasta_05092	EC_52.fasta_04718	EC_54.fasta_04766	EC_59.fasta_04890	EC_61.fasta_04900
potG		putrescine ABC transporter ATP-binding subunit PotG	12	12	1	1	3646				1133	1133	1133	EC_15.fasta_01075	EC_18.fasta_01994	EC_22.fasta_01330	EC_25.fasta_03939	EC_28.fasta_03438	EC_31.fasta_00559	EC_33.fasta_02889	EC_42.fasta_00441	EC_52.fasta_02122	EC_54.fasta_02178	EC_59.fasta_01053	EC_61.fasta_00845
potH		putrescine ABC transporter permease PotH	12	12	1	1	3645				944	953	947	EC_15.fasta_01076	EC_18.fasta_01995	EC_22.fasta_01329	EC_25.fasta_03938	EC_28.fasta_03439	EC_31.fasta_00560	EC_33.fasta_02888	EC_42.fasta_00440	EC_52.fasta_02123	EC_54.fasta_02177	EC_59.fasta_01054	EC_61.fasta_00846
ybjT		SDR family oxidoreductase	12	12	1	1	3632				1430	1430	1430	EC_15.fasta_01089	EC_18.fasta_02008	EC_22.fasta_01316	EC_25.fasta_03925	EC_28.fasta_03452	EC_31.fasta_00573	EC_33.fasta_02875	EC_42.fasta_00427	EC_52.fasta_02136	EC_54.fasta_02164	EC_59.fasta_01068	EC_61.fasta_00859
trxB		thioredoxin-disulfide reductase	12	12	1	1	3613				965	1070	1026	EC_15.fasta_01108	EC_18.fasta_02027	EC_22.fasta_01297	EC_25.fasta_04367	EC_28.fasta_03471	EC_31.fasta_00592	EC_33.fasta_02856	EC_42.fasta_00408	EC_52.fasta_02155	EC_54.fasta_02145	EC_59.fasta_01088	EC_61.fasta_00878
ftsK		DNA translocase FtsK	12	12	1	1	3611				3989	4106	4083	EC_15.fasta_01110	EC_18.fasta_02029	EC_22.fasta_01295	EC_25.fasta_04369	EC_28.fasta_03473	EC_31.fasta_00594	EC_33.fasta_02854	EC_42.fasta_00406	EC_52.fasta_02157	EC_54.fasta_02143	EC_59.fasta_01090	EC_61.fasta_00880
dmsC		dimethyl sulfoxide reductase anchor subunit DmsC	12	12	1	1	3594				863	863	863	EC_15.fasta_01116	EC_18.fasta_04336	EC_22.fasta_01289	EC_25.fasta_02790	EC_28.fasta_03479	EC_31.fasta_01847	EC_33.fasta_01269	EC_42.fasta_00914	EC_52.fasta_02163	EC_54.fasta_02137	EC_59.fasta_01096	EC_61.fasta_03649
ycaD		MFS transporter	12	12	1	1	3592				1124	1148	1144	EC_15.fasta_01118	EC_18.fasta_04338	EC_22.fasta_01287	EC_25.fasta_02792	EC_28.fasta_03481	EC_31.fasta_01845	EC_33.fasta_01271	EC_42.fasta_00912	EC_52.fasta_02165	EC_54.fasta_02135	EC_59.fasta_01098	EC_61.fasta_03651
pflA		pyruvate formate lyase 1-activating protein	12	12	1	1	3590				740	797	744	EC_15.fasta_01122	EC_18.fasta_04339	EC_22.fasta_01283	EC_25.fasta_02793	EC_28.fasta_03485	EC_31.fasta_01844	EC_33.fasta_01272	EC_42.fasta_00911	EC_52.fasta_02166	EC_54.fasta_02131	EC_59.fasta_01102	EC_61.fasta_03652
focA		hypothetical protein	12	12	1	1	3582				857	1196	1026	EC_15.fasta_01124	EC_18.fasta_04341	EC_22.fasta_01281	EC_25.fasta_04340	EC_28.fasta_03487	EC_31.fasta_01842	EC_33.fasta_01274	EC_42.fasta_00909	EC_52.fasta_02168	EC_54.fasta_02129	EC_59.fasta_01104	EC_61.fasta_03654
aroA		3-phosphoshikimate 1-carboxyvinyltransferase	12	12	1	1	3578				1283	1283	1283	EC_15.fasta_01128	EC_18.fasta_04345	EC_22.fasta_01277	EC_25.fasta_04336	EC_28.fasta_03491	EC_31.fasta_01838	EC_33.fasta_01278	EC_42.fasta_00905	EC_52.fasta_02172	EC_54.fasta_02125	EC_59.fasta_01108	EC_61.fasta_03658
lpxK		tetraacyldisaccharide 4'-kinase	12	12	1	1	3549				986	986	986	EC_15.fasta_01135	EC_18.fasta_03030	EC_22.fasta_01270	EC_25.fasta_04329	EC_28.fasta_03498	EC_31.fasta_01777	EC_33.fasta_01338	EC_42.fasta_00844	EC_52.fasta_02234	EC_54.fasta_02118	EC_59.fasta_01115	EC_61.fasta_03718
ycaQ		crosslink repair DNA glycosylase YcaQ	12	12	1	1	3548				1232	1232	1232	EC_15.fasta_01136	EC_18.fasta_03029	EC_22.fasta_01269	EC_25.fasta_04328	EC_28.fasta_03499	EC_31.fasta_01776	EC_33.fasta_01339	EC_42.fasta_00843	EC_52.fasta_02235	EC_54.fasta_02117	EC_59.fasta_01116	EC_61.fasta_03719
kdsB_2		3-deoxy-manno-octulosonate cytidylyltransferase	12	12	1	1	3546				746	746	746	EC_15.fasta_01138	EC_18.fasta_03027	EC_22.fasta_01267	EC_25.fasta_04326	EC_28.fasta_03501	EC_31.fasta_01774	EC_33.fasta_01341	EC_42.fasta_00841	EC_52.fasta_02237	EC_54.fasta_02115	EC_59.fasta_01118	EC_61.fasta_03721
gloC		hydroxyacylglutathione hydrolase GloC	12	12	1	1	3537				647	647	647	EC_15.fasta_01147	EC_18.fasta_03018	EC_22.fasta_01258	EC_25.fasta_04317	EC_28.fasta_03510	EC_31.fasta_01765	EC_33.fasta_01350	EC_42.fasta_00832	EC_52.fasta_02246	EC_54.fasta_02106	EC_59.fasta_01127	EC_61.fasta_03730
pncB		nicotinate phosphoribosyltransferase	12	12	1	1	3532				1202	1250	1206	EC_15.fasta_01151	EC_18.fasta_03014	EC_22.fasta_01254	EC_25.fasta_04313	EC_28.fasta_03514	EC_31.fasta_01761	EC_33.fasta_01354	EC_42.fasta_00828	EC_52.fasta_02250	EC_54.fasta_02102	EC_59.fasta_01131	EC_61.fasta_03734
ssuD		FMNH2-dependent alkanesulfonate monooxygenase	12	12	1	1	3527				1145	1145	1145	EC_15.fasta_01155	EC_18.fasta_03010	EC_22.fasta_01250	EC_25.fasta_01678	EC_28.fasta_03518	EC_31.fasta_01757	EC_33.fasta_01358	EC_42.fasta_00824	EC_52.fasta_02254	EC_54.fasta_02098	EC_59.fasta_01135	EC_61.fasta_03738
pyrD		quinone-dependent dihydroorotate dehydrogenase	12	12	1	1	3524				1010	1010	1010	EC_15.fasta_01165	EC_18.fasta_03007	EC_22.fasta_01240	EC_25.fasta_01675	EC_28.fasta_03528	EC_31.fasta_01754	EC_33.fasta_01361	EC_42.fasta_00821	EC_52.fasta_02257	EC_54.fasta_02088	EC_59.fasta_01145	EC_61.fasta_03741
zapC		cell division protein ZapC	12	12	1	1	3523				542	542	542	EC_15.fasta_01166	EC_18.fasta_03006	EC_22.fasta_01239	EC_25.fasta_01674	EC_28.fasta_03529	EC_31.fasta_01753	EC_33.fasta_01362	EC_42.fasta_00820	EC_52.fasta_02258	EC_54.fasta_02087	EC_59.fasta_01146	EC_61.fasta_03742
ycbZ		AAA family ATPase	12	12	1	1	3514				815	1760	1681	EC_15.fasta_01175	EC_18.fasta_02997	EC_22.fasta_01230	EC_25.fasta_01665	EC_28.fasta_03538	EC_31.fasta_01744	EC_33.fasta_01371	EC_42.fasta_00811	EC_52.fasta_02267	EC_54.fasta_02078	EC_59.fasta_01155	EC_61.fasta_03751
ompA		porin OmpA	12	12	1	1	3512				1040	1052	1049	EC_15.fasta_01177	EC_18.fasta_02995	EC_22.fasta_01228	EC_25.fasta_01663	EC_28.fasta_03540	EC_31.fasta_01742	EC_33.fasta_01373	EC_42.fasta_00809	EC_52.fasta_02269	EC_54.fasta_02076	EC_59.fasta_01157	EC_61.fasta_04308
hyaE		hydrogenase-1 operon protein HyaE	12	12	1	1	3494				398	398	398	EC_15.fasta_01196	EC_18.fasta_02976	EC_22.fasta_01209	EC_25.fasta_01644	EC_28.fasta_03559	EC_31.fasta_01723	EC_33.fasta_01392	EC_42.fasta_00790	EC_52.fasta_02288	EC_54.fasta_02057	EC_59.fasta_01176	EC_61.fasta_04289
hyaF		hydrogenase expression/formation protein	12	12	1	1	3493				857	857	857	EC_15.fasta_01197	EC_18.fasta_02975	EC_22.fasta_01208	EC_25.fasta_01643	EC_28.fasta_03560	EC_31.fasta_01722	EC_33.fasta_01393	EC_42.fasta_00789	EC_52.fasta_02289	EC_54.fasta_02056	EC_59.fasta_01177	EC_61.fasta_04288
yccM		4Fe-4S binding protein	12	12	1	1	3478				1073	1073	1073	EC_15.fasta_01211	EC_18.fasta_02968	EC_22.fasta_01193	EC_25.fasta_01636	EC_28.fasta_03574	EC_31.fasta_01715	EC_33.fasta_01400	EC_42.fasta_00782	EC_52.fasta_02296	EC_54.fasta_02041	EC_59.fasta_01184	EC_61.fasta_04281
rutF		NADH-dependent FMN reductase RutF	12	12	1	1	3461				494	494	494	EC_15.fasta_01226	EC_18.fasta_02954	EC_22.fasta_01177	EC_25.fasta_01622	EC_28.fasta_03589	EC_31.fasta_01701	EC_33.fasta_01414	EC_42.fasta_00768	EC_52.fasta_02310	EC_54.fasta_02026	EC_59.fasta_01199	EC_61.fasta_04267
phoH		Protein PhoH	12	12	1	1	3447				788	1064	1018	EC_15.fasta_01238	EC_18.fasta_02942	EC_22.fasta_01165	EC_25.fasta_01610	EC_28.fasta_03602	EC_31.fasta_01689	EC_33.fasta_01427	EC_42.fasta_00756	EC_52.fasta_02323	EC_54.fasta_02014	EC_59.fasta_01214	EC_61.fasta_04255
yieE_1		DNA-binding transcriptional regulator YeiE	12	12	1	1	1707				806	881	856	EC_15.fasta_01246	EC_18.fasta_01169	EC_22.fasta_00772	EC_25.fasta_03389	EC_28.fasta_00988	EC_31.fasta_00806	EC_33.fasta_00049	EC_42.fasta_03438	EC_52.fasta_00854	EC_54.fasta_03669	EC_59.fasta_00574	EC_61.fasta_01465
psuT		NupC/NupG family nucleoside CNT transporter	12	12	1	1	1714				1250	1250	1250	EC_15.fasta_01253	EC_18.fasta_01163	EC_22.fasta_00779	EC_25.fasta_03395	EC_28.fasta_00995	EC_31.fasta_00800	EC_33.fasta_00055	EC_42.fasta_03432	EC_52.fasta_00848	EC_54.fasta_03676	EC_59.fasta_00581	EC_61.fasta_01471
psuG		pseudouridine-5'-phosphate glycosidase	12	12	1	1	1715				938	938	938	EC_15.fasta_01254	EC_18.fasta_01162	EC_22.fasta_00780	EC_25.fasta_03396	EC_28.fasta_00996	EC_31.fasta_00799	EC_33.fasta_00056	EC_42.fasta_03431	EC_52.fasta_00847	EC_54.fasta_03677	EC_59.fasta_00582	EC_61.fasta_01472
yeiW		YkgJ family cysteine cluster protein	12	12	1	1	1721				254	254	254	EC_15.fasta_01260	EC_18.fasta_01156	EC_22.fasta_00786	EC_25.fasta_03402	EC_28.fasta_01002	EC_31.fasta_00793	EC_33.fasta_00062	EC_42.fasta_03425	EC_52.fasta_00841	EC_54.fasta_03683	EC_59.fasta_00588	EC_61.fasta_01478
yeiQ		mannitol dehydrogenase family protein	12	12	1	1	1723				1466	1466	1466	EC_15.fasta_01262	EC_18.fasta_01154	EC_22.fasta_00788	EC_25.fasta_03404	EC_28.fasta_01004	EC_31.fasta_00791	EC_33.fasta_00064	EC_42.fasta_03423	EC_52.fasta_00839	EC_54.fasta_03685	EC_59.fasta_00590	EC_61.fasta_01480
rplY		50S ribosomal protein L25	12	12	1	1	1736				284	284	284	EC_15.fasta_01275	EC_18.fasta_01141	EC_22.fasta_00801	EC_25.fasta_03417	EC_28.fasta_01017	EC_31.fasta_00778	EC_33.fasta_00077	EC_42.fasta_03410	EC_52.fasta_00826	EC_54.fasta_03698	EC_59.fasta_00603	EC_61.fasta_01493
group_1157		hypothetical protein	12	12	1	1	1759				164	164	164	EC_15.fasta_01297	EC_18.fasta_01117	EC_22.fasta_00401	EC_25.fasta_03441	EC_28.fasta_04519	EC_31.fasta_00754	EC_33.fasta_00101	EC_42.fasta_03386	EC_52.fasta_00802	EC_54.fasta_03720	EC_59.fasta_00625	EC_61.fasta_01517
alkB		DNA oxidative demethylase AlkB	12	12	1	1	1763				650	650	650	EC_15.fasta_01301	EC_18.fasta_01113	EC_22.fasta_00397	EC_25.fasta_03445	EC_28.fasta_01049	EC_31.fasta_00750	EC_33.fasta_00105	EC_42.fasta_03382	EC_52.fasta_00798	EC_54.fasta_03724	EC_59.fasta_00629	EC_61.fasta_01521
ada		bifunctional DNA-binding transcriptional regulator/O6-methylguanine-DNA methyltransferase Ada	12	12	1	1	1764				1064	1064	1064	EC_15.fasta_01302	EC_18.fasta_01112	EC_22.fasta_00396	EC_25.fasta_03446	EC_28.fasta_01048	EC_31.fasta_00749	EC_33.fasta_00106	EC_42.fasta_03381	EC_52.fasta_00797	EC_54.fasta_03725	EC_59.fasta_00630	EC_61.fasta_01522
apbE		FAD:protein FMN transferase ApbE	12	12	1	1	1766				1055	1055	1055	EC_15.fasta_01303	EC_18.fasta_01111	EC_22.fasta_00395	EC_25.fasta_03447	EC_28.fasta_01047	EC_31.fasta_00748	EC_33.fasta_00107	EC_42.fasta_03380	EC_52.fasta_00796	EC_54.fasta_03726	EC_59.fasta_00631	EC_61.fasta_01523
yfaP		YfaP family protein	12	12	1	1	1777				776	776	776	EC_15.fasta_01308	EC_18.fasta_01100	EC_22.fasta_00390	EC_25.fasta_03458	EC_28.fasta_01036	EC_31.fasta_00737	EC_33.fasta_00118	EC_42.fasta_03369	EC_52.fasta_00785	EC_54.fasta_03737	EC_59.fasta_00642	EC_61.fasta_01534
yfaQ		YfaQ family protein	12	12	1	1	1778				1649	1649	1649	EC_15.fasta_01309	EC_18.fasta_01099	EC_22.fasta_00389	EC_25.fasta_03459	EC_28.fasta_01035	EC_31.fasta_00736	EC_33.fasta_00119	EC_42.fasta_03368	EC_52.fasta_00784	EC_54.fasta_03738	EC_59.fasta_00643	EC_61.fasta_01535
inaA		lipopolysaccharide kinase InaA	12	12	1	1	1790				650	650	650	EC_15.fasta_01319	EC_18.fasta_01089	EC_22.fasta_00379	EC_25.fasta_00005	EC_28.fasta_01024	EC_31.fasta_00726	EC_33.fasta_00129	EC_42.fasta_03358	EC_52.fasta_00774	EC_54.fasta_03748	EC_59.fasta_00654	EC_61.fasta_01545
yfaY		nicotinamide mononucleotide deamidase-related protein YfaY	12	12	1	1	1802				1202	1202	1202	EC_15.fasta_01328	EC_18.fasta_01077	EC_22.fasta_00370	EC_25.fasta_00017	EC_28.fasta_01736	EC_31.fasta_00714	EC_33.fasta_00141	EC_42.fasta_03346	EC_52.fasta_00762	EC_54.fasta_01554	EC_59.fasta_00668	EC_61.fasta_01557
yfaZ		YfaZ family outer membrane protein	12	12	1	1	1803				542	542	542	EC_15.fasta_01329	EC_18.fasta_01076	EC_22.fasta_00369	EC_25.fasta_00018	EC_28.fasta_01735	EC_31.fasta_00713	EC_33.fasta_00142	EC_42.fasta_03345	EC_52.fasta_00761	EC_54.fasta_01555	EC_59.fasta_00669	EC_61.fasta_01558
nudI		nucleoside triphosphatase NudI	12	12	1	1	1804				425	425	425	EC_15.fasta_01330	EC_18.fasta_01075	EC_22.fasta_00368	EC_25.fasta_00019	EC_28.fasta_01734	EC_31.fasta_00712	EC_33.fasta_00143	EC_42.fasta_03344	EC_52.fasta_00760	EC_54.fasta_01556	EC_59.fasta_00670	EC_61.fasta_01559
ais		lipopolysaccharide core heptose(II)-phosphate phosphatase Ais	12	12	1	1	1805				602	602	602	EC_15.fasta_01331	EC_18.fasta_01074	EC_22.fasta_00367	EC_25.fasta_00020	EC_28.fasta_01733	EC_31.fasta_00711	EC_33.fasta_00144	EC_42.fasta_03343	EC_52.fasta_00759	EC_54.fasta_01557	EC_59.fasta_00671	EC_61.fasta_01560
arnB		UDP-4-amino-4-deoxy-L-arabinose aminotransferase	12	12	1	1	1806				1157	1157	1157	EC_15.fasta_01332	EC_18.fasta_01073	EC_22.fasta_00366	EC_25.fasta_00021	EC_28.fasta_01732	EC_31.fasta_00710	EC_33.fasta_00145	EC_42.fasta_03342	EC_52.fasta_00758	EC_54.fasta_01558	EC_59.fasta_00672	EC_61.fasta_01561
arnA		bifunctional UDP-4-amino-4-deoxy-L-arabinose formyltransferase/UDP-glucuronic acid oxidase ArnA	12	12	1	1	1808				1982	1982	1982	EC_15.fasta_01334	EC_18.fasta_01071	EC_22.fasta_00364	EC_25.fasta_00023	EC_28.fasta_01730	EC_31.fasta_00708	EC_33.fasta_00147	EC_42.fasta_03340	EC_52.fasta_00756	EC_54.fasta_01560	EC_59.fasta_00674	EC_61.fasta_01563
arnE		4-amino-4-deoxy-L-arabinose-phosphoundecaprenol flippase subunit ArnE	12	12	1	1	1811				335	335	335	EC_15.fasta_01337	EC_18.fasta_01068	EC_22.fasta_00361	EC_25.fasta_00026	EC_28.fasta_01727	EC_31.fasta_00705	EC_33.fasta_00150	EC_42.fasta_03337	EC_52.fasta_00753	EC_54.fasta_01563	EC_59.fasta_00677	EC_61.fasta_01566
menC		o-succinylbenzoate synthase	12	12	1	1	1816				962	962	962	EC_15.fasta_01341	EC_18.fasta_01064	EC_22.fasta_00357	EC_25.fasta_00030	EC_28.fasta_01723	EC_31.fasta_00701	EC_33.fasta_00154	EC_42.fasta_03333	EC_52.fasta_00749	EC_54.fasta_01567	EC_59.fasta_00681	EC_61.fasta_01570
yfbM		YfbM family protein	12	12	1	1	1831				503	503	503	EC_15.fasta_01350	EC_18.fasta_01054	EC_22.fasta_00348	EC_25.fasta_00040	EC_28.fasta_01712	EC_31.fasta_00691	EC_33.fasta_00164	EC_42.fasta_03323	EC_52.fasta_00739	EC_54.fasta_01578	EC_59.fasta_00692	EC_61.fasta_01580
group_1176		hypothetical protein	12	12	1	1	1845				164	164	164	EC_15.fasta_01364	EC_18.fasta_01040	EC_22.fasta_00334	EC_25.fasta_00054	EC_28.fasta_01698	EC_31.fasta_00677	EC_33.fasta_00178	EC_42.fasta_03309	EC_52.fasta_00725	EC_54.fasta_01595	EC_59.fasta_00706	EC_61.fasta_01594
yfcC		putative basic amino acid antiporter YfcC	12	12	1	1	1855				1478	1520	1485	EC_15.fasta_01374	EC_18.fasta_01030	EC_22.fasta_00324	EC_25.fasta_00064	EC_28.fasta_01688	EC_31.fasta_00666	EC_33.fasta_00188	EC_42.fasta_03298	EC_52.fasta_00715	EC_54.fasta_01605	EC_59.fasta_00716	EC_61.fasta_01604
yfcG		GSH-dependent disulfide bond oxidoreductase	12	12	1	1	1859				647	647	647	EC_15.fasta_01378	EC_18.fasta_01026	EC_22.fasta_00320	EC_25.fasta_00068	EC_28.fasta_01684	EC_31.fasta_00662	EC_33.fasta_00192	EC_42.fasta_03294	EC_52.fasta_00711	EC_54.fasta_01609	EC_59.fasta_00720	EC_61.fasta_01608
yfcH		TIGR01777 family oxidoreductase	12	12	1	1	1861				893	893	893	EC_15.fasta_01380	EC_18.fasta_01024	EC_22.fasta_00318	EC_25.fasta_00070	EC_28.fasta_01682	EC_31.fasta_00660	EC_33.fasta_00194	EC_42.fasta_03292	EC_52.fasta_00709	EC_54.fasta_01611	EC_59.fasta_00722	EC_61.fasta_01610
yghX		YghX family hydrolase	12	12	1	1	7349				410	887	847	EC_15.fasta_03299	EC_18.fasta_00273	EC_22.fasta_03057	EC_25.fasta_04562	EC_28.fasta_03840	EC_31.fasta_01119	EC_33.fasta_00679	EC_42.fasta_00073	EC_52.fasta_04204	EC_54.fasta_03085	EC_59.fasta_01691	EC_61.fasta_02022
yfcL		YfcL family protein	12	12	1	1	1881				278	278	278	EC_15.fasta_01401	EC_18.fasta_01004	EC_22.fasta_00297	EC_25.fasta_00090	EC_28.fasta_01661	EC_31.fasta_00640	EC_33.fasta_00214	EC_42.fasta_03272	EC_52.fasta_00689	EC_54.fasta_01632	EC_59.fasta_00743	EC_61.fasta_01630
sixA		phosphohistidine phosphatase SixA	12	12	1	1	1902				485	485	485	EC_15.fasta_01415	EC_18.fasta_00990	EC_22.fasta_00283	EC_25.fasta_00104	EC_28.fasta_01647	EC_31.fasta_00626	EC_33.fasta_00228	EC_42.fasta_03258	EC_52.fasta_00675	EC_54.fasta_01646	EC_59.fasta_00759	EC_61.fasta_01644
fadJ		fatty acid oxidation complex subunit alpha FadJ	12	12	1	1	1903				2144	2144	2144	EC_15.fasta_01416	EC_18.fasta_00989	EC_22.fasta_00282	EC_25.fasta_00105	EC_28.fasta_01646	EC_31.fasta_00625	EC_33.fasta_00229	EC_42.fasta_03257	EC_52.fasta_00674	EC_54.fasta_01647	EC_59.fasta_00760	EC_61.fasta_01645
yfcZ		YfcZ/YiiS family protein	12	12	1	1	1905				284	284	284	EC_15.fasta_01418	EC_18.fasta_00987	EC_22.fasta_00280	EC_25.fasta_00107	EC_28.fasta_01644	EC_31.fasta_00623	EC_33.fasta_00231	EC_42.fasta_03255	EC_52.fasta_00672	EC_54.fasta_01649	EC_59.fasta_00762	EC_61.fasta_01647
evgS		acid-sensing system histidine kinase EvgS	12	12	1	1	1944				3593	3593	3593	EC_15.fasta_01445	EC_18.fasta_03661	EC_22.fasta_02493	EC_25.fasta_00129	EC_28.fasta_01185	EC_31.fasta_04462	EC_33.fasta_00253	EC_42.fasta_01659	EC_52.fasta_00650	EC_54.fasta_01661	EC_59.fasta_00774	EC_61.fasta_03942
yfdY		YfdY family protein	12	12	1	1	1953				242	242	242	EC_15.fasta_01452	EC_18.fasta_03654	EC_22.fasta_02500	EC_25.fasta_00136	EC_28.fasta_01192	EC_31.fasta_04469	EC_33.fasta_00260	EC_42.fasta_01666	EC_52.fasta_00643	EC_54.fasta_01668	EC_59.fasta_00781	EC_61.fasta_03935
ypdE_1		aminopeptidase	12	12	1	1	2246				1037	1037	1037	EC_15.fasta_01459	EC_18.fasta_03647	EC_22.fasta_02507	EC_25.fasta_00143	EC_28.fasta_01199	EC_31.fasta_04476	EC_33.fasta_00267	EC_42.fasta_01673	EC_52.fasta_00636	EC_54.fasta_01676	EC_59.fasta_02518	EC_61.fasta_03928
murQ		N-acetylmuramic acid 6-phosphate etherase	12	12	1	1	2207				896	896	896	EC_15.fasta_01498	EC_18.fasta_03608	EC_22.fasta_02549	EC_25.fasta_00183	EC_28.fasta_01242	EC_31.fasta_04516	EC_33.fasta_00304	EC_42.fasta_01713	EC_52.fasta_01508	EC_54.fasta_01719	EC_59.fasta_02475	EC_61.fasta_03889
group_1192		hypothetical protein	12	12	1	1	2202				449	449	449	EC_15.fasta_01503	EC_18.fasta_03604	EC_22.fasta_02554	EC_25.fasta_00187	EC_28.fasta_01247	EC_31.fasta_04520	EC_33.fasta_00308	EC_42.fasta_01717	EC_52.fasta_01512	EC_54.fasta_01724	EC_59.fasta_02470	EC_61.fasta_03885
eutL		ethanolamine utilization microcompartment protein EutL	12	12	1	1	2196				659	659	659	EC_15.fasta_01509	EC_18.fasta_03598	EC_22.fasta_02560	EC_25.fasta_00193	EC_28.fasta_01253	EC_31.fasta_04526	EC_33.fasta_00314	EC_42.fasta_01723	EC_52.fasta_01518	EC_54.fasta_01730	EC_59.fasta_02464	EC_61.fasta_03879
eutG		ethanolamine utilization ethanol dehydrogenase EutG	12	12	1	1	2191				1187	1187	1187	EC_15.fasta_01514	EC_18.fasta_03593	EC_22.fasta_02565	EC_25.fasta_00198	EC_28.fasta_01258	EC_31.fasta_04531	EC_33.fasta_00319	EC_42.fasta_01728	EC_52.fasta_01523	EC_54.fasta_01735	EC_59.fasta_02459	EC_61.fasta_03874
eutM		ethanolamine utilization microcompartment protein EutM	12	12	1	1	2187				293	335	331	EC_15.fasta_01518	EC_18.fasta_03589	EC_22.fasta_02569	EC_25.fasta_00202	EC_28.fasta_01262	EC_31.fasta_04535	EC_33.fasta_00323	EC_42.fasta_01732	EC_52.fasta_01527	EC_54.fasta_01739	EC_59.fasta_02455	EC_61.fasta_03870
group_1196		hypothetical protein	12	12	1	1	2178				998	1043	1016	EC_15.fasta_01527	EC_18.fasta_03580	EC_22.fasta_02578	EC_25.fasta_00211	EC_28.fasta_01272	EC_31.fasta_04544	EC_33.fasta_00332	EC_42.fasta_01741	EC_52.fasta_01536	EC_54.fasta_01748	EC_59.fasta_02444	EC_61.fasta_03861
nudK		GDP-mannose pyrophosphatase NudK	12	12	1	1	2177				575	575	575	EC_15.fasta_01528	EC_18.fasta_03579	EC_22.fasta_02579	EC_25.fasta_00212	EC_28.fasta_01273	EC_31.fasta_04545	EC_33.fasta_00333	EC_42.fasta_01742	EC_52.fasta_01537	EC_54.fasta_01749	EC_59.fasta_02443	EC_61.fasta_03860
group_1198		hypothetical protein	12	12	1	1	2165				230	230	230	EC_15.fasta_01541	EC_18.fasta_03568	EC_22.fasta_02592	EC_25.fasta_00223	EC_28.fasta_01286	EC_31.fasta_04556	EC_33.fasta_00344	EC_42.fasta_01753	EC_52.fasta_01548	EC_54.fasta_01760	EC_59.fasta_02432	EC_61.fasta_03849
arsC_1		arsenate reductase (glutaredoxin)	12	12	1	1	2158				359	359	359	EC_15.fasta_01563	EC_18.fasta_03561	EC_22.fasta_02613	EC_25.fasta_00230	EC_28.fasta_01307	EC_31.fasta_04563	EC_33.fasta_00351	EC_42.fasta_01760	EC_52.fasta_01555	EC_54.fasta_01779	EC_59.fasta_02413	EC_61.fasta_03842
pdeF		cyclic-guanylate-specific phosphodiesterase PdeF	12	12	1	1	2150				1856	2243	2210	EC_15.fasta_01571	EC_18.fasta_03553	EC_22.fasta_02621	EC_25.fasta_00238	EC_28.fasta_01315	EC_31.fasta_04571	EC_33.fasta_00359	EC_42.fasta_01768	EC_52.fasta_01563	EC_54.fasta_01787	EC_59.fasta_02405	EC_61.fasta_03834
cyoD		cytochrome o ubiquinol oxidase subunit IV	12	12	1	1	5277				329	329	329	EC_15.fasta_01590	EC_18.fasta_01589	EC_22.fasta_01059	EC_25.fasta_00758	EC_28.fasta_00056	EC_31.fasta_00154	EC_33.fasta_02548	EC_42.fasta_02947	EC_52.fasta_01411	EC_54.fasta_03883	EC_59.fasta_01469	EC_61.fasta_02412
ybaV		helix-hairpin-helix domain-containing protein	12	12	1	1	5264				371	371	371	EC_15.fasta_01603	EC_18.fasta_01602	EC_22.fasta_01072	EC_25.fasta_00745	EC_28.fasta_00069	EC_31.fasta_00167	EC_33.fasta_02561	EC_42.fasta_02960	EC_52.fasta_01424	EC_54.fasta_03896	EC_59.fasta_01456	EC_61.fasta_02425
group_1204		hypothetical protein	12	12	1	1	5239				377	377	377	EC_15.fasta_01628	EC_18.fasta_01627	EC_22.fasta_01097	EC_25.fasta_00720	EC_28.fasta_00094	EC_31.fasta_00192	EC_33.fasta_02586	EC_42.fasta_02985	EC_52.fasta_01449	EC_54.fasta_03921	EC_59.fasta_01431	EC_61.fasta_02450
aes		acetyl esterase	12	12	1	1	5231				959	959	959	EC_15.fasta_01636	EC_18.fasta_01635	EC_22.fasta_01105	EC_25.fasta_00712	EC_28.fasta_00102	EC_31.fasta_00200	EC_33.fasta_02594	EC_42.fasta_02993	EC_52.fasta_01457	EC_54.fasta_03929	EC_59.fasta_01423	EC_61.fasta_02458
ybaP		TraB/GumN family protein	12	12	1	1	5223				794	794	794	EC_15.fasta_01642	EC_18.fasta_01643	EC_22.fasta_01111	EC_25.fasta_00704	EC_28.fasta_00108	EC_31.fasta_00208	EC_33.fasta_02602	EC_42.fasta_03001	EC_52.fasta_01465	EC_54.fasta_03935	EC_59.fasta_01417	EC_61.fasta_02466
glsA		glutaminase A	12	12	1	1	5219				932	932	932	EC_15.fasta_01645	EC_18.fasta_01647	EC_22.fasta_01114	EC_25.fasta_00700	EC_28.fasta_00111	EC_31.fasta_00212	EC_33.fasta_02606	EC_42.fasta_03005	EC_52.fasta_01469	EC_54.fasta_03938	EC_59.fasta_01413	EC_61.fasta_02470
ybbJ		NfeD family protein	12	12	1	1	5215				458	458	458	EC_15.fasta_01648	EC_18.fasta_01651	EC_22.fasta_01117	EC_25.fasta_00696	EC_28.fasta_00114	EC_31.fasta_00216	EC_33.fasta_02610	EC_42.fasta_03009	EC_52.fasta_01473	EC_54.fasta_03941	EC_59.fasta_01406	EC_61.fasta_02474
glpX_2		class II fructose-bisphosphatase	12	12	1	1	1267				1010	1139	1031	EC_15.fasta_01669	EC_18.fasta_02710	EC_22.fasta_03979	EC_25.fasta_03535	EC_28.fasta_02862	EC_31.fasta_01311	EC_33.fasta_03568	EC_42.fasta_02542	EC_52.fasta_00339	EC_54.fasta_01071	EC_59.fasta_03190	EC_61.fasta_04560
fpr		ferredoxin--NADP(+) reductase	12	12	1	1	1266				746	746	746	EC_15.fasta_01670	EC_18.fasta_02709	EC_22.fasta_03980	EC_25.fasta_03534	EC_28.fasta_02863	EC_31.fasta_01310	EC_33.fasta_03567	EC_42.fasta_02541	EC_52.fasta_00340	EC_54.fasta_01070	EC_59.fasta_03189	EC_61.fasta_04559
yiiQ		YiiQ family protein	12	12	1	1	1262				599	599	599	EC_15.fasta_01674	EC_18.fasta_02705	EC_22.fasta_03984	EC_25.fasta_03530	EC_28.fasta_02867	EC_31.fasta_01306	EC_33.fasta_03563	EC_42.fasta_02537	EC_52.fasta_00344	EC_54.fasta_01066	EC_59.fasta_03185	EC_61.fasta_04555
cdh		CDP-diacylglycerol diphosphatase	12	12	1	1	1260				755	755	755	EC_15.fasta_01676	EC_18.fasta_02703	EC_22.fasta_03986	EC_25.fasta_03528	EC_28.fasta_02869	EC_31.fasta_01304	EC_33.fasta_03561	EC_42.fasta_02535	EC_52.fasta_00346	EC_54.fasta_01064	EC_59.fasta_03183	EC_61.fasta_04553
yiiM		6-hydroxyaminopurine reductase	12	12	1	1	1198				674	674	674	EC_15.fasta_01683	EC_18.fasta_02695	EC_22.fasta_04033	EC_25.fasta_03520	EC_28.fasta_02876	EC_31.fasta_01296	EC_33.fasta_03553	EC_42.fasta_02527	EC_52.fasta_00353	EC_54.fasta_01056	EC_59.fasta_03175	EC_61.fasta_03579
kdgT		2-keto-3-deoxygluconate transporter	12	12	1	1	1197				941	983	979	EC_15.fasta_01684	EC_18.fasta_02694	EC_22.fasta_04034	EC_25.fasta_03519	EC_28.fasta_02877	EC_31.fasta_01295	EC_33.fasta_03552	EC_42.fasta_02526	EC_52.fasta_00354	EC_54.fasta_01055	EC_59.fasta_03174	EC_61.fasta_03578
rhaS		HTH-type transcriptional activator RhaS	12	12	1	1	1193				836	836	836	EC_15.fasta_01688	EC_18.fasta_02690	EC_22.fasta_04038	EC_25.fasta_03515	EC_28.fasta_02881	EC_31.fasta_01291	EC_33.fasta_03548	EC_42.fasta_02522	EC_52.fasta_00358	EC_54.fasta_01051	EC_59.fasta_03169	EC_61.fasta_03574
rhaB		rhamnulokinase	12	12	1	1	1192				1469	1469	1469	EC_15.fasta_01689	EC_18.fasta_02689	EC_22.fasta_04039	EC_25.fasta_03514	EC_28.fasta_02882	EC_31.fasta_01290	EC_33.fasta_03547	EC_42.fasta_02521	EC_52.fasta_00359	EC_54.fasta_01050	EC_59.fasta_03168	EC_61.fasta_03573
rhaD		rhamnulose-1-phosphate aldolase	12	12	1	1	1190				824	824	824	EC_15.fasta_01691	EC_18.fasta_02687	EC_22.fasta_04041	EC_25.fasta_03512	EC_28.fasta_02884	EC_31.fasta_01288	EC_33.fasta_03545	EC_42.fasta_02519	EC_52.fasta_00361	EC_54.fasta_01048	EC_59.fasta_03166	EC_61.fasta_03571
rhaM		L-rhamnose mutarotase	12	12	1	1	1189				314	314	314	EC_15.fasta_01692	EC_18.fasta_02686	EC_22.fasta_04042	EC_25.fasta_03511	EC_28.fasta_02885	EC_31.fasta_01287	EC_33.fasta_03544	EC_42.fasta_02518	EC_52.fasta_00362	EC_54.fasta_01047	EC_59.fasta_03165	EC_61.fasta_03570
yihX		glucose-1-phosphatase	12	12	1	1	1158				599	599	599	EC_15.fasta_01711	EC_18.fasta_02665	EC_22.fasta_04064	EC_25.fasta_03490	EC_28.fasta_02904	EC_31.fasta_01266	EC_33.fasta_03523	EC_42.fasta_02497	EC_52.fasta_00383	EC_54.fasta_01028	EC_59.fasta_03145	EC_61.fasta_03549
mobB		molybdopterin-guanine dinucleotide biosynthesis protein MobB	12	12	1	1	1112				527	527	527	EC_15.fasta_01741	EC_18.fasta_02639	EC_22.fasta_04095	EC_25.fasta_03465	EC_28.fasta_02935	EC_31.fasta_01240	EC_33.fasta_03497	EC_42.fasta_02471	EC_52.fasta_00409	EC_54.fasta_00999	EC_59.fasta_03111	EC_61.fasta_03523
araB		ribulokinase	12	12	1	1	2783				1700	1700	1700	EC_15.fasta_01743	EC_18.fasta_03920	EC_22.fasta_03470	EC_25.fasta_01311	EC_28.fasta_01470	EC_31.fasta_02141	EC_33.fasta_01915	EC_42.fasta_03751	EC_52.fasta_03206	EC_54.fasta_01405	EC_59.fasta_02656	EC_61.fasta_03361
araC		arabinose operon transcriptional regulator AraC	12	12	1	1	2784				845	878	858	EC_15.fasta_01744	EC_18.fasta_03921	EC_22.fasta_03469	EC_25.fasta_01312	EC_28.fasta_01469	EC_31.fasta_02140	EC_33.fasta_01916	EC_42.fasta_03752	EC_52.fasta_03207	EC_54.fasta_01406	EC_59.fasta_02655	EC_61.fasta_03360
thiP		thiamine/thiamine pyrophosphate ABC transporter permease ThiP	12	12	1	1	2790				1610	1610	1610	EC_15.fasta_01747	EC_18.fasta_03929	EC_22.fasta_03466	EC_25.fasta_01320	EC_28.fasta_01466	EC_31.fasta_02132	EC_33.fasta_01924	EC_42.fasta_03760	EC_52.fasta_03215	EC_54.fasta_01409	EC_59.fasta_02652	EC_61.fasta_03352
sgrR		DNA-binding transcriptional regulator SgrR	12	12	1	1	2795				1655	1658	1655	EC_15.fasta_01749	EC_18.fasta_03931	EC_22.fasta_03464	EC_25.fasta_01322	EC_28.fasta_01464	EC_31.fasta_02130	EC_33.fasta_01926	EC_42.fasta_03762	EC_52.fasta_03217	EC_54.fasta_01411	EC_59.fasta_02649	EC_61.fasta_03350
leuD		3-isopropylmalate dehydratase small subunit	12	12	1	1	2797				605	605	605	EC_15.fasta_01752	EC_18.fasta_03933	EC_22.fasta_03461	EC_25.fasta_01324	EC_28.fasta_01461	EC_31.fasta_02128	EC_33.fasta_01928	EC_42.fasta_03764	EC_52.fasta_03219	EC_54.fasta_01414	EC_59.fasta_02648	EC_61.fasta_03348
ampD		1,6-anhydro-N-acetylmuramyl-L-alanine amidase AmpD	12	12	1	1	2832				551	551	551	EC_15.fasta_01787	EC_18.fasta_03968	EC_22.fasta_03426	EC_25.fasta_01359	EC_28.fasta_01426	EC_31.fasta_02093	EC_33.fasta_01963	EC_42.fasta_03799	EC_52.fasta_03255	EC_54.fasta_01450	EC_59.fasta_02613	EC_61.fasta_03313
hpt		hypoxanthine phosphoribosyltransferase	12	12	1	1	2853				536	548	543	EC_15.fasta_01802	EC_18.fasta_00425	EC_22.fasta_03411	EC_25.fasta_01379	EC_28.fasta_01411	EC_31.fasta_04349	EC_33.fasta_04408	EC_42.fasta_05056	EC_52.fasta_03360	EC_54.fasta_01465	EC_59.fasta_02598	EC_61.fasta_04117
yadI		PTS sugar transporter subunit IIA	12	12	1	1	2857				440	440	440	EC_15.fasta_01806	EC_18.fasta_00421	EC_22.fasta_03407	EC_25.fasta_01383	EC_28.fasta_01407	EC_31.fasta_04353	EC_33.fasta_04404	EC_42.fasta_05052	EC_52.fasta_03356	EC_54.fasta_01469	EC_59.fasta_02594	EC_61.fasta_04113
yadE		polysaccharide deacetylase family protein	12	12	1	1	2858				1229	1229	1229	EC_15.fasta_01807	EC_18.fasta_00420	EC_22.fasta_03406	EC_25.fasta_01384	EC_28.fasta_01406	EC_31.fasta_04354	EC_33.fasta_04403	EC_42.fasta_05051	EC_52.fasta_03355	EC_54.fasta_01470	EC_59.fasta_02593	EC_61.fasta_04112
slp		outer membrane lipoprotein Slp	12	12	1	2	52				566	740	595	EC_15.fasta_01830	EC_18.fasta_02093	EC_22.fasta_01437	EC_25.fasta_00997	EC_28.fasta_02109	EC_31.fasta_02675	EC_33.fasta_03665	EC_42.fasta_03641	EC_52.fasta_01155	EC_54.fasta_00977	EC_59.fasta_02881	EC_61.fasta_02838
ahr		NADPH-dependent aldehyde reductase Ahr	12	12	1	1	5863				1019	1019	1019	EC_15.fasta_01859	EC_18.fasta_03680	EC_22.fasta_00492	EC_25.fasta_00354	EC_28.fasta_02335	EC_31.fasta_02471	EC_33.fasta_00773	EC_42.fasta_01641	EC_52.fasta_01883	EC_54.fasta_00540	EC_59.fasta_03826	EC_61.fasta_01082
holC		DNA polymerase III subunit chi	12	12	1	1	5855				443	482	446	EC_15.fasta_01864	EC_18.fasta_03685	EC_22.fasta_00497	EC_25.fasta_00364	EC_28.fasta_02330	EC_31.fasta_02466	EC_33.fasta_00778	EC_42.fasta_01636	EC_52.fasta_01878	EC_54.fasta_00545	EC_59.fasta_03816	EC_61.fasta_01077
treC		alpha,alpha-phosphotrehalase	12	12	1	1	5828				1655	1655	1655	EC_15.fasta_01881	EC_18.fasta_03703	EC_22.fasta_00517	EC_25.fasta_00382	EC_28.fasta_02313	EC_31.fasta_02448	EC_33.fasta_00796	EC_42.fasta_01618	EC_52.fasta_01860	EC_54.fasta_00562	EC_59.fasta_03797	EC_61.fasta_01059
cybC		cytochrome b562	12	12	1	1	5825				386	386	386	EC_15.fasta_01884	EC_18.fasta_03706	EC_22.fasta_00520	EC_25.fasta_00385	EC_28.fasta_02310	EC_31.fasta_02445	EC_33.fasta_00799	EC_42.fasta_01615	EC_52.fasta_01857	EC_54.fasta_00565	EC_59.fasta_03794	EC_61.fasta_01056
msrA		peptide-methionine (S)-S-oxide reductase MsrA	12	12	1	1	5809				572	638	632	EC_15.fasta_01899	EC_18.fasta_03721	EC_22.fasta_00535	EC_25.fasta_00398	EC_28.fasta_02296	EC_31.fasta_02430	EC_33.fasta_00814	EC_42.fasta_01600	EC_52.fasta_01842	EC_54.fasta_00578	EC_59.fasta_03779	EC_61.fasta_01041
group_1251		enoyl-CoA hydratase/isomerase family protein	12	12	1	1	5792				776	776	776	EC_15.fasta_01915	EC_18.fasta_03737	EC_22.fasta_00551	EC_25.fasta_00414	EC_28.fasta_02280	EC_31.fasta_02414	EC_33.fasta_00830	EC_42.fasta_01584	EC_52.fasta_01826	EC_54.fasta_00594	EC_59.fasta_03763	EC_61.fasta_01025
ulaC		PTS ascorbate transporter subunit IIA	12	12	1	1	5776				464	464	464	EC_15.fasta_01930	EC_18.fasta_03752	EC_22.fasta_00565	EC_25.fasta_00429	EC_28.fasta_02266	EC_31.fasta_02399	EC_33.fasta_00845	EC_42.fasta_01569	EC_52.fasta_01811	EC_54.fasta_00609	EC_59.fasta_03750	EC_61.fasta_01010
cbl		HTH-type transcriptional regulator Cbl	12	12	1	1	6731				776	950	935	EC_15.fasta_02016	EC_18.fasta_03333	EC_22.fasta_00240	EC_25.fasta_03705	EC_28.fasta_02365	EC_31.fasta_04114	EC_33.fasta_02305	EC_42.fasta_04372	EC_52.fasta_02693	EC_54.fasta_04858	EC_59.fasta_03501	EC_61.fasta_01950
cobS		adenosylcobinamide-GDP ribazoletransferase	12	12	1	1	6745				743	743	743	EC_15.fasta_02021	EC_18.fasta_03298	EC_22.fasta_00245	EC_25.fasta_03700	EC_28.fasta_02360	EC_31.fasta_04149	EC_33.fasta_02300	EC_42.fasta_04407	EC_52.fasta_02698	EC_54.fasta_04853	EC_59.fasta_03506	EC_61.fasta_01945
cobU		bifunctional adenosylcobinamide kinase/adenosylcobinamide-phosphate guanylyltransferase	12	12	1	1	6746				542	542	542	EC_15.fasta_02022	EC_18.fasta_03297	EC_22.fasta_00246	EC_25.fasta_03699	EC_28.fasta_02359	EC_31.fasta_04150	EC_33.fasta_02299	EC_42.fasta_04408	EC_52.fasta_02699	EC_54.fasta_04852	EC_59.fasta_03507	EC_61.fasta_01944
ratA		type II toxin-antitoxin system toxin RatA	12	12	1	1	7805				449	476	473	EC_15.fasta_02031	EC_18.fasta_05075	EC_22.fasta_04866	EC_25.fasta_02728	EC_28.fasta_00282	EC_31.fasta_05087	EC_33.fasta_04457	EC_42.fasta_04970	EC_52.fasta_03020	EC_54.fasta_02635	EC_59.fasta_02140	EC_61.fasta_01352
yfiR		YfiR family protein	12	12	1	1	7789				518	518	518	EC_15.fasta_02046	EC_18.fasta_05090	EC_22.fasta_04881	EC_25.fasta_02743	EC_28.fasta_00297	EC_31.fasta_05072	EC_33.fasta_04472	EC_42.fasta_04985	EC_52.fasta_03005	EC_54.fasta_02619	EC_59.fasta_02125	EC_61.fasta_01367
yfiH		purine nucleoside phosphorylase YfiH	12	12	1	1	7781				731	731	731	EC_15.fasta_02054	EC_18.fasta_05098	EC_22.fasta_04889	EC_25.fasta_04911	EC_28.fasta_00305	EC_31.fasta_05064	EC_33.fasta_04480	EC_42.fasta_04993	EC_52.fasta_02997	EC_54.fasta_02611	EC_59.fasta_04912	EC_61.fasta_01375
yfiM		YfiM family lipoprotein	12	12	1	1	1990				272	272	272	EC_15.fasta_02057	EC_18.fasta_04055	EC_22.fasta_04376	EC_25.fasta_00319	EC_28.fasta_01399	EC_31.fasta_04583	EC_33.fasta_00440	EC_42.fasta_04504	EC_52.fasta_01644	EC_54.fasta_01924	EC_59.fasta_03945	EC_61.fasta_03753
tapT		tRNA-uridine aminocarboxypropyltransferase	12	12	1	1	1993				698	698	698	EC_15.fasta_02060	EC_18.fasta_04052	EC_22.fasta_04379	EC_25.fasta_00316	EC_28.fasta_01396	EC_31.fasta_04586	EC_33.fasta_00437	EC_42.fasta_04501	EC_52.fasta_01641	EC_54.fasta_01921	EC_59.fasta_03948	EC_61.fasta_03756
eamB		cysteine/O-acetylserine transporter	12	12	1	1	1998				587	587	587	EC_15.fasta_02065	EC_18.fasta_04047	EC_22.fasta_04384	EC_25.fasta_00311	EC_28.fasta_01391	EC_31.fasta_04591	EC_33.fasta_00432	EC_42.fasta_04496	EC_52.fasta_01636	EC_54.fasta_01916	EC_59.fasta_03953	EC_61.fasta_03761
rseC		SoxR-reducing system protein RseC	12	12	1	1	2006				479	479	479	EC_15.fasta_02073	EC_18.fasta_04039	EC_22.fasta_02689	EC_25.fasta_00303	EC_28.fasta_01383	EC_31.fasta_04599	EC_33.fasta_00424	EC_42.fasta_04488	EC_52.fasta_01628	EC_54.fasta_01908	EC_59.fasta_03961	EC_61.fasta_03769
yfhL		4Fe-4S dicluster ferredoxin YfhL	12	12	1	1	2014				260	260	260	EC_15.fasta_02081	EC_18.fasta_04031	EC_22.fasta_02681	EC_25.fasta_00295	EC_28.fasta_01375	EC_31.fasta_04607	EC_33.fasta_00416	EC_42.fasta_04480	EC_52.fasta_01620	EC_54.fasta_01900	EC_59.fasta_03969	EC_61.fasta_03777
group_1279		hypothetical protein	12	12	1	1	2027				3281	3281	3281	EC_15.fasta_02094	EC_18.fasta_04018	EC_22.fasta_02668	EC_25.fasta_00282	EC_28.fasta_01362	EC_31.fasta_04620	EC_33.fasta_00403	EC_42.fasta_04467	EC_52.fasta_01607	EC_54.fasta_01887	EC_59.fasta_03982	EC_61.fasta_03790
yphF		ABC transporter substrate-binding protein	12	12	1	1	2028				983	983	983	EC_15.fasta_02095	EC_18.fasta_04017	EC_22.fasta_02667	EC_25.fasta_00281	EC_28.fasta_01361	EC_31.fasta_04621	EC_33.fasta_00402	EC_42.fasta_04466	EC_52.fasta_01606	EC_54.fasta_01886	EC_59.fasta_03983	EC_61.fasta_03791
iscX		Fe-S cluster assembly protein IscX	12	12	1	1	2049				200	200	200	EC_15.fasta_02119	EC_18.fasta_03999	EC_22.fasta_02643	EC_25.fasta_00263	EC_28.fasta_01337	EC_31.fasta_04639	EC_33.fasta_00384	EC_42.fasta_04448	EC_52.fasta_01588	EC_54.fasta_01862	EC_59.fasta_02330	EC_61.fasta_03809
pbpC		peptidoglycan glycosyltransferase PbpC	12	12	1	1	2054				2273	2312	2287	EC_15.fasta_02124	EC_18.fasta_03994	EC_22.fasta_02638	EC_25.fasta_00258	EC_28.fasta_01332	EC_31.fasta_04644	EC_33.fasta_00379	EC_42.fasta_04443	EC_52.fasta_01583	EC_54.fasta_01857	EC_59.fasta_02335	EC_61.fasta_03814
nanR_1		transcriptional regulator NanR	12	12	1	1	7101				782	791	785	EC_15.fasta_02150	EC_18.fasta_00715	EC_22.fasta_03850	EC_25.fasta_02014	EC_28.fasta_01826	EC_31.fasta_00994	EC_33.fasta_02020	EC_42.fasta_01831	EC_52.fasta_00077	EC_54.fasta_04530	EC_59.fasta_04044	EC_61.fasta_02195
mlaB		lipid asymmetry maintenance protein MlaB	12	12	1	1	7134				293	293	293	EC_15.fasta_02180	EC_18.fasta_00687	EC_22.fasta_03879	EC_25.fasta_01986	EC_28.fasta_01797	EC_31.fasta_00966	EC_33.fasta_02048	EC_42.fasta_01859	EC_52.fasta_00105	EC_54.fasta_01139	EC_59.fasta_04073	EC_61.fasta_02223
sfsB		DNA-binding transcriptional regulator SfsB	12	12	1	1	7137				278	278	278	EC_15.fasta_02183	EC_18.fasta_00684	EC_22.fasta_03882	EC_25.fasta_01983	EC_28.fasta_01794	EC_31.fasta_00963	EC_33.fasta_02051	EC_42.fasta_01862	EC_52.fasta_00108	EC_54.fasta_01142	EC_59.fasta_04076	EC_61.fasta_02226
agaI		galactosamine-6-phosphate isomerase	12	12	1	1	7181				701	713	709	EC_15.fasta_02230	EC_18.fasta_00641	EC_22.fasta_01964	EC_25.fasta_01940	EC_28.fasta_03700	EC_31.fasta_00920	EC_33.fasta_02094	EC_42.fasta_01905	EC_52.fasta_00151	EC_54.fasta_01189	EC_59.fasta_04119	EC_61.fasta_04488
agaD		PTS galactosamine transporter subunit IID	12	12	1	1	7182				737	791	786	EC_15.fasta_02231	EC_18.fasta_00640	EC_22.fasta_01963	EC_25.fasta_01939	EC_28.fasta_03701	EC_31.fasta_00919	EC_33.fasta_02095	EC_42.fasta_01906	EC_52.fasta_00152	EC_54.fasta_01190	EC_59.fasta_04120	EC_61.fasta_04489
bdm		biofilm-dependent modulation protein	12	12	1	1	6388				188	215	212	EC_15.fasta_02244	EC_18.fasta_02318	EC_22.fasta_03078	EC_25.fasta_01737	EC_28.fasta_03117	EC_31.fasta_04816	EC_33.fasta_03492	EC_42.fasta_04753	EC_52.fasta_04317	EC_54.fasta_04056	EC_59.fasta_02084	EC_61.fasta_02606
yjiL		putative 2-hydroxyacyl-CoA dehydratase activator YjiL	12	12	1	1	6882				767	767	767	EC_15.fasta_02258	EC_18.fasta_04206	EC_22.fasta_03683	EC_25.fasta_01183	EC_28.fasta_01605	EC_31.fasta_02270	EC_33.fasta_01787	EC_42.fasta_02430	EC_52.fasta_03078	EC_54.fasta_03259	EC_59.fasta_02803	EC_61.fasta_01878
yjiK		SdiA-regulated domain-containing protein	12	12	1	1	6885				971	971	971	EC_15.fasta_02260	EC_18.fasta_04204	EC_22.fasta_03681	EC_25.fasta_01181	EC_28.fasta_01607	EC_31.fasta_02272	EC_33.fasta_01785	EC_42.fasta_02432	EC_52.fasta_03076	EC_54.fasta_03261	EC_59.fasta_02805	EC_61.fasta_01876
yjiJ		MFS transporter	12	12	1	1	6886				1178	1178	1178	EC_15.fasta_02261	EC_18.fasta_04203	EC_22.fasta_03680	EC_25.fasta_01180	EC_28.fasta_01608	EC_31.fasta_02273	EC_33.fasta_01784	EC_42.fasta_02433	EC_52.fasta_03075	EC_54.fasta_03262	EC_59.fasta_02806	EC_61.fasta_01875
uxuR		Uxu operon transcriptional regulator	12	12	1	1	6898				725	773	749	EC_15.fasta_02269	EC_18.fasta_04195	EC_22.fasta_03672	EC_25.fasta_01172	EC_28.fasta_01617	EC_31.fasta_02281	EC_33.fasta_01776	EC_42.fasta_02441	EC_52.fasta_03067	EC_54.fasta_03270	EC_59.fasta_02815	EC_61.fasta_01867
gluQRS		tRNA glutamyl-Q(34) synthetase GluQRS	12	12	1	1	2929				926	926	926	EC_15.fasta_02301	EC_18.fasta_00405	EC_22.fasta_00473	EC_25.fasta_01399	EC_28.fasta_04278	EC_31.fasta_04369	EC_33.fasta_04388	EC_42.fasta_03072	EC_52.fasta_03340	EC_54.fasta_01484	EC_59.fasta_02578	EC_61.fasta_04097
hrpB		ATP-dependent helicase HrpB	12	12	1	1	2925				2429	2429	2429	EC_15.fasta_02305	EC_18.fasta_00401	EC_22.fasta_00469	EC_25.fasta_01403	EC_28.fasta_04274	EC_31.fasta_04373	EC_33.fasta_04384	EC_42.fasta_03076	EC_52.fasta_03336	EC_54.fasta_01488	EC_59.fasta_02574	EC_61.fasta_04093
group_1314		hypothetical protein	12	12	1	1	2897				152	152	152	EC_15.fasta_02331	EC_18.fasta_00372	EC_22.fasta_00444	EC_25.fasta_01432	EC_28.fasta_04249	EC_31.fasta_04402	EC_33.fasta_04355	EC_42.fasta_03105	EC_52.fasta_03307	EC_54.fasta_01514	EC_59.fasta_02548	EC_61.fasta_04064
rnhB		ribonuclease HII	12	12	1	1	2888				596	596	596	EC_15.fasta_02340	EC_18.fasta_00363	EC_22.fasta_00435	EC_25.fasta_01441	EC_28.fasta_04240	EC_31.fasta_04411	EC_33.fasta_04346	EC_42.fasta_03114	EC_52.fasta_03298	EC_54.fasta_01523	EC_59.fasta_02539	EC_61.fasta_04055
arfB		alternative ribosome rescue aminoacyl-tRNA hydrolase ArfB	12	12	1	1	2879				422	422	422	EC_15.fasta_02349	EC_18.fasta_00354	EC_22.fasta_00426	EC_25.fasta_01450	EC_28.fasta_04231	EC_31.fasta_04420	EC_33.fasta_04337	EC_42.fasta_03123	EC_52.fasta_03289	EC_54.fasta_01532	EC_59.fasta_02530	EC_61.fasta_04046
yidZ		HTH-type transcriptional regulator YidZ	12	12	1	1	1375				959	959	959	EC_15.fasta_02364	EC_18.fasta_00927	EC_22.fasta_03646	EC_25.fasta_02111	EC_28.fasta_03017	EC_31.fasta_02042	EC_33.fasta_01173	EC_42.fasta_01977	EC_52.fasta_02508	EC_54.fasta_01229	EC_59.fasta_03553	EC_61.fasta_00471
yidB		YidB family protein	12	12	1	1	1387				398	398	398	EC_15.fasta_02376	EC_18.fasta_00915	EC_22.fasta_03658	EC_25.fasta_02123	EC_28.fasta_03029	EC_31.fasta_02030	EC_33.fasta_01185	EC_42.fasta_01989	EC_52.fasta_02520	EC_54.fasta_01241	EC_59.fasta_03541	EC_61.fasta_00459
dgoR		D-galactonate utilization transcriptional regulator DgoR	12	12	1	1	1390				398	689	664	EC_15.fasta_02379	EC_18.fasta_00912	EC_22.fasta_05226	EC_25.fasta_02126	EC_28.fasta_03032	EC_31.fasta_02027	EC_33.fasta_01188	EC_42.fasta_01992	EC_52.fasta_02523	EC_54.fasta_01244	EC_59.fasta_04885	EC_61.fasta_00456
group_1320		hypothetical protein	12	12	1	1	1398				1214	1214	1214	EC_15.fasta_02386	EC_18.fasta_00906	EC_22.fasta_02475	EC_25.fasta_02132	EC_28.fasta_03039	EC_31.fasta_02021	EC_33.fasta_01194	EC_42.fasta_01998	EC_52.fasta_02529	EC_54.fasta_01251	EC_59.fasta_02069	EC_61.fasta_00450
yidE		putative transporter	12	12	1	1	1405				1661	1661	1661	EC_15.fasta_02390	EC_18.fasta_00902	EC_22.fasta_02471	EC_25.fasta_02136	EC_28.fasta_03043	EC_31.fasta_02017	EC_33.fasta_01198	EC_42.fasta_02002	EC_52.fasta_02533	EC_54.fasta_01255	EC_59.fasta_02065	EC_61.fasta_00446
yidL		helix-turn-helix transcriptional regulator	12	12	1	1	1406				866	893	877	EC_15.fasta_02395	EC_18.fasta_00901	EC_22.fasta_02467	EC_25.fasta_02137	EC_28.fasta_03047	EC_31.fasta_02016	EC_33.fasta_01199	EC_42.fasta_02003	EC_52.fasta_02534	EC_54.fasta_01260	EC_59.fasta_02061	EC_61.fasta_00445
uhpA		transcriptional regulator UhpA	12	12	1	1	1424				590	611	591	EC_15.fasta_02406	EC_18.fasta_00889	EC_22.fasta_02455	EC_25.fasta_02148	EC_28.fasta_03059	EC_31.fasta_02004	EC_33.fasta_01211	EC_42.fasta_02015	EC_52.fasta_02545	EC_54.fasta_01272	EC_59.fasta_02048	EC_61.fasta_00434
uhpB		signal transduction histidine-protein kinase/phosphatase UhpB	12	12	1	1	1425				1391	1502	1492	EC_15.fasta_02407	EC_18.fasta_00888	EC_22.fasta_02454	EC_25.fasta_02149	EC_28.fasta_03060	EC_31.fasta_02003	EC_33.fasta_01212	EC_42.fasta_02016	EC_52.fasta_02546	EC_54.fasta_01273	EC_59.fasta_02047	EC_61.fasta_00433
yegH		TerC family protein	12	12	1	1	995				1583	1628	1590	EC_15.fasta_02420	EC_18.fasta_03155	EC_22.fasta_00682	EC_25.fasta_03599	EC_28.fasta_00896	EC_31.fasta_03814	EC_33.fasta_00501	EC_42.fasta_00276	EC_52.fasta_00942	EC_54.fasta_03577	EC_59.fasta_00099	EC_61.fasta_04399
asmA		outer membrane assembly protein AsmA	12	12	1	1	996				1853	1853	1853	EC_15.fasta_02421	EC_18.fasta_03154	EC_22.fasta_00683	EC_25.fasta_03598	EC_28.fasta_00897	EC_31.fasta_03815	EC_33.fasta_00500	EC_42.fasta_00275	EC_52.fasta_00941	EC_54.fasta_03580	EC_59.fasta_00095	EC_61.fasta_04398
dgcE		diguanylate cyclase	12	12	1	1	999				3317	3317	3317	EC_15.fasta_02424	EC_18.fasta_03151	EC_22.fasta_00686	EC_25.fasta_03595	EC_28.fasta_00900	EC_31.fasta_03818	EC_33.fasta_00497	EC_42.fasta_00272	EC_52.fasta_00938	EC_54.fasta_03583	EC_59.fasta_00092	EC_61.fasta_04395
yegD		molecular chaperone	12	12	1	1	1001				1352	1352	1352	EC_15.fasta_02426	EC_18.fasta_03149	EC_22.fasta_00688	EC_25.fasta_03593	EC_28.fasta_00902	EC_31.fasta_03820	EC_33.fasta_00495	EC_42.fasta_00270	EC_52.fasta_00936	EC_54.fasta_03585	EC_59.fasta_00090	EC_61.fasta_04393
yegL		vWA domain-containing protein	12	12	1	1	1005				659	659	659	EC_15.fasta_02430	EC_18.fasta_03146	EC_22.fasta_00692	EC_25.fasta_03590	EC_28.fasta_00906	EC_31.fasta_03823	EC_33.fasta_00492	EC_42.fasta_00267	EC_52.fasta_00933	EC_54.fasta_03589	EC_59.fasta_00087	EC_61.fasta_04390
baeS		two-component system sensor histidine kinase BaeS	12	12	1	1	1621				1403	1403	1403	EC_15.fasta_02435	EC_18.fasta_03141	EC_22.fasta_00699	EC_25.fasta_03585	EC_28.fasta_00912	EC_31.fasta_03828	EC_33.fasta_00487	EC_42.fasta_00262	EC_52.fasta_00928	EC_54.fasta_03594	EC_59.fasta_00498	EC_61.fasta_04385
yegS		lipid kinase YegS	12	12	1	1	1630				899	899	899	EC_15.fasta_02440	EC_18.fasta_03136	EC_22.fasta_00704	EC_25.fasta_03321	EC_28.fasta_00919	EC_31.fasta_03833	EC_33.fasta_00482	EC_42.fasta_00257	EC_52.fasta_00923	EC_54.fasta_03599	EC_59.fasta_00505	EC_61.fasta_04380
yehP		vWA domain-containing protein	12	12	1	1	1671				1136	1136	1136	EC_15.fasta_02472	EC_18.fasta_01205	EC_22.fasta_00736	EC_25.fasta_03353	EC_28.fasta_00952	EC_31.fasta_00842	EC_33.fasta_00013	EC_42.fasta_03474	EC_52.fasta_00890	EC_54.fasta_03633	EC_59.fasta_00538	EC_61.fasta_01429
yehX		glycine betaine ABC transporter ATP binding protein YehX	12	12	1	1	1680				926	926	926	EC_15.fasta_02481	EC_18.fasta_01196	EC_22.fasta_00745	EC_25.fasta_03362	EC_28.fasta_00961	EC_31.fasta_00833	EC_33.fasta_00022	EC_42.fasta_03465	EC_52.fasta_00881	EC_54.fasta_03642	EC_59.fasta_00547	EC_61.fasta_01438
osmF		glycine betaine ABC transporter substrate-binding protein OsmF	12	12	1	1	1682				917	917	917	EC_15.fasta_02483	EC_18.fasta_01194	EC_22.fasta_00747	EC_25.fasta_03364	EC_28.fasta_00963	EC_31.fasta_00831	EC_33.fasta_00024	EC_42.fasta_03463	EC_52.fasta_00879	EC_54.fasta_03644	EC_59.fasta_00549	EC_61.fasta_01440
group_1339		3-ketoacyl-ACP reductase FabG2	12	12	1	1	1688				761	761	761	EC_15.fasta_02489	EC_18.fasta_01188	EC_22.fasta_00753	EC_25.fasta_03370	EC_28.fasta_00969	EC_31.fasta_00825	EC_33.fasta_00030	EC_42.fasta_03457	EC_52.fasta_00873	EC_54.fasta_03650	EC_59.fasta_00555	EC_61.fasta_01446
mdtQ		multidrug resistance outer membrane protein MdtQ	12	12	1	1	1689				1436	1526	1451	EC_15.fasta_02490	EC_18.fasta_01187	EC_22.fasta_00754	EC_25.fasta_03371	EC_28.fasta_00970	EC_31.fasta_00824	EC_33.fasta_00031	EC_42.fasta_03456	EC_52.fasta_00872	EC_54.fasta_03651	EC_59.fasta_00556	EC_61.fasta_01447
preT		NAD-dependent dihydropyrimidine dehydrogenase subunit PreT	12	12	1	1	1696				1238	1238	1238	EC_15.fasta_02497	EC_18.fasta_01180	EC_22.fasta_00761	EC_25.fasta_03378	EC_28.fasta_00977	EC_31.fasta_00817	EC_33.fasta_00038	EC_42.fasta_03449	EC_52.fasta_00865	EC_54.fasta_03658	EC_59.fasta_00563	EC_61.fasta_01454
group_1342		hypothetical protein	12	12	1	1	1702				1157	1157	1157	EC_15.fasta_02503	EC_18.fasta_01174	EC_22.fasta_00767	EC_25.fasta_03384	EC_28.fasta_00983	EC_31.fasta_00811	EC_33.fasta_00044	EC_42.fasta_03443	EC_52.fasta_00859	EC_54.fasta_03664	EC_59.fasta_00569	EC_61.fasta_01460
yeiG		S-formylglutathione hydrolase	12	12	1	1	1704				836	836	836	EC_15.fasta_02505	EC_18.fasta_01172	EC_22.fasta_00769	EC_25.fasta_03386	EC_28.fasta_00985	EC_31.fasta_00809	EC_33.fasta_00046	EC_42.fasta_03441	EC_52.fasta_00857	EC_54.fasta_03666	EC_59.fasta_00571	EC_61.fasta_01462
cirA		catecholate siderophore receptor CirA	12	12	1	1	1705				608	1991	1875	EC_15.fasta_02506	EC_18.fasta_01171	EC_22.fasta_00770	EC_25.fasta_03387	EC_28.fasta_00986	EC_31.fasta_00808	EC_33.fasta_00047	EC_42.fasta_03440	EC_52.fasta_00856	EC_54.fasta_03667	EC_59.fasta_00572	EC_61.fasta_01463
nfeF		NADPH-dependent ferric chelate reductase NfeF	12	12	1	1	7258				764	764	764	EC_15.fasta_02525	EC_18.fasta_00191	EC_22.fasta_02986	EC_25.fasta_01875	EC_28.fasta_03770	EC_31.fasta_01201	EC_33.fasta_00605	EC_42.fasta_00156	EC_52.fasta_04016	EC_54.fasta_03151	EC_59.fasta_01768	EC_61.fasta_02103
ygjG		putrescine aminotransferase	12	12	1	1	7255				1289	1490	1356	EC_15.fasta_02528	EC_18.fasta_00188	EC_22.fasta_02983	EC_25.fasta_01878	EC_28.fasta_03767	EC_31.fasta_01204	EC_33.fasta_00602	EC_42.fasta_00159	EC_52.fasta_04013	EC_54.fasta_03154	EC_59.fasta_01771	EC_61.fasta_02106
ebgR		transcriptional regulator EbgR	12	12	1	1	7253				983	983	983	EC_15.fasta_02530	EC_18.fasta_00186	EC_22.fasta_02981	EC_25.fasta_01880	EC_28.fasta_03765	EC_31.fasta_01206	EC_33.fasta_00600	EC_42.fasta_00161	EC_52.fasta_04011	EC_54.fasta_03156	EC_59.fasta_01773	EC_61.fasta_02108
ygjP		M48 metallopeptidase family protein	12	12	1	1	7243				503	503	503	EC_15.fasta_02539	EC_18.fasta_00176	EC_22.fasta_02972	EC_25.fasta_01890	EC_28.fasta_03757	EC_31.fasta_01216	EC_33.fasta_00590	EC_42.fasta_00171	EC_52.fasta_04001	EC_54.fasta_03166	EC_59.fasta_01783	EC_61.fasta_02118
yqjK		YqjK-like family protein	12	12	1	1	7223				299	299	299	EC_15.fasta_02554	EC_18.fasta_00161	EC_22.fasta_01926	EC_25.fasta_01905	EC_28.fasta_03738	EC_31.fasta_01231	EC_33.fasta_00575	EC_42.fasta_00186	EC_52.fasta_03986	EC_54.fasta_03181	EC_59.fasta_01802	EC_61.fasta_02133
yqjG		glutathionyl-hydroquinone reductase YqjG	12	12	1	1	7221				986	986	986	EC_15.fasta_02556	EC_18.fasta_00159	EC_22.fasta_01928	EC_25.fasta_01907	EC_28.fasta_03736	EC_31.fasta_01233	EC_33.fasta_00573	EC_42.fasta_00188	EC_52.fasta_03984	EC_54.fasta_03183	EC_59.fasta_01804	EC_61.fasta_02135
yhaL		protein YhaL	12	12	1	1	7215				164	164	164	EC_15.fasta_02561	EC_18.fasta_00155	EC_22.fasta_01933	EC_25.fasta_01911	EC_28.fasta_03731	EC_31.fasta_01237	EC_33.fasta_00569	EC_42.fasta_00192	EC_52.fasta_03980	EC_54.fasta_03188	EC_59.fasta_01809	EC_61.fasta_02139
tdcE		2-ketobutyrate formate-lyase/pyruvate formate-lyase	12	12	1	1	7209				1013	2294	2187	EC_15.fasta_02566	EC_18.fasta_00617	EC_22.fasta_01938	EC_25.fasta_01916	EC_28.fasta_03726	EC_31.fasta_00896	EC_33.fasta_02118	EC_42.fasta_01929	EC_52.fasta_00175	EC_54.fasta_03193	EC_59.fasta_01814	EC_61.fasta_02144
prlF		type II toxin-antitoxin system antitoxin PrlF	12	12	1	1	7195				335	335	335	EC_15.fasta_02578	EC_18.fasta_00627	EC_22.fasta_01950	EC_25.fasta_01926	EC_28.fasta_03714	EC_31.fasta_00906	EC_33.fasta_02108	EC_42.fasta_01919	EC_52.fasta_00165	EC_54.fasta_03205	EC_59.fasta_01828	EC_61.fasta_04502
yhaV		type II toxin-antitoxin system ribonuclease toxin YhaV	12	12	1	1	7194				464	464	464	EC_15.fasta_02579	EC_18.fasta_00628	EC_22.fasta_01951	EC_25.fasta_01927	EC_28.fasta_03713	EC_31.fasta_00907	EC_33.fasta_02107	EC_42.fasta_01918	EC_52.fasta_00164	EC_54.fasta_03206	EC_59.fasta_01829	EC_61.fasta_04501
nagA_1		N-acetylglucosamine-6-phosphate deacetylase	12	12	1	1	7187				1133	1133	1133	EC_15.fasta_02586	EC_18.fasta_00635	EC_22.fasta_01958	EC_25.fasta_01934	EC_28.fasta_03706	EC_31.fasta_00914	EC_33.fasta_02100	EC_42.fasta_01911	EC_52.fasta_00157	EC_54.fasta_03213	EC_59.fasta_01836	EC_61.fasta_04494
agaS		AgaS family sugar isomerase	12	12	1	1	7186				1154	1154	1154	EC_15.fasta_02587	EC_18.fasta_00636	EC_22.fasta_01959	EC_25.fasta_01935	EC_28.fasta_03705	EC_31.fasta_00915	EC_33.fasta_02099	EC_42.fasta_01910	EC_52.fasta_00156	EC_54.fasta_03214	EC_59.fasta_01837	EC_61.fasta_04493
argC		N-acetyl-gamma-glutamyl-phosphate reductase	12	12	1	1	1085				1004	1004	1004	EC_15.fasta_02600	EC_18.fasta_02744	EC_22.fasta_04405	EC_25.fasta_03569	EC_28.fasta_02957	EC_31.fasta_01345	EC_33.fasta_03602	EC_42.fasta_02576	EC_52.fasta_00305	EC_54.fasta_01103	EC_59.fasta_03098	EC_61.fasta_04594
frwD		PTS fructose-like transporter subunit IIB	12	12	1	1	1090				341	341	341	EC_15.fasta_02605	EC_18.fasta_02739	EC_22.fasta_04400	EC_25.fasta_03564	EC_28.fasta_02952	EC_31.fasta_01340	EC_33.fasta_03597	EC_42.fasta_02571	EC_52.fasta_00310	EC_54.fasta_01098	EC_59.fasta_03093	EC_61.fasta_04589
cysN		sulfate adenylyltransferase subunit CysN	12	12	1	1	7717				1427	1427	1427	EC_15.fasta_02630	EC_18.fasta_01375	EC_22.fasta_01814	EC_25.fasta_02628	EC_28.fasta_02753	EC_31.fasta_03119	EC_33.fasta_03895	EC_42.fasta_01210	EC_52.fasta_03433	EC_54.fasta_02738	EC_59.fasta_02243	EC_61.fasta_01197
ygbA		nitrous oxide-stimulated promoter family protein	12	12	1	1	7745				344	353	347	EC_15.fasta_02655	EC_18.fasta_01396	EC_22.fasta_01838	EC_25.fasta_02649	EC_28.fasta_02773	EC_31.fasta_03141	EC_33.fasta_03916	EC_42.fasta_01232	EC_52.fasta_03412	EC_54.fasta_02718	EC_59.fasta_02225	EC_61.fasta_01218
hycH		formate hydrogenlyase assembly protein HycH	12	12	1	1	7760				410	410	410	EC_15.fasta_02669	EC_18.fasta_01411	EC_22.fasta_01852	EC_25.fasta_02664	EC_28.fasta_02787	EC_31.fasta_03156	EC_33.fasta_03931	EC_42.fasta_01247	EC_52.fasta_03397	EC_54.fasta_02704	EC_59.fasta_02210	EC_61.fasta_01233
bglB_1		hypothetical protein	12	12	1	1	7895				203	1424	711	EC_15.fasta_02671	EC_18.fasta_01415	EC_22.fasta_01854	EC_25.fasta_02668	EC_28.fasta_02792	EC_31.fasta_03160	EC_33.fasta_03935	EC_42.fasta_01251	EC_52.fasta_03393	EC_54.fasta_02702	EC_59.fasta_02207	EC_61.fasta_01237
norW		NADH:flavorubredoxin reductase NorW	12	12	1	1	7890				1133	1133	1133	EC_15.fasta_02676	EC_18.fasta_01418	EC_22.fasta_01859	EC_25.fasta_02671	EC_28.fasta_02797	EC_31.fasta_03163	EC_33.fasta_03938	EC_42.fasta_01254	EC_52.fasta_03390	EC_54.fasta_02697	EC_59.fasta_02202	EC_61.fasta_01240
gutQ		arabinose-5-phosphate isomerase GutQ	12	12	1	1	7887				965	965	965	EC_15.fasta_02679	EC_18.fasta_01421	EC_22.fasta_01862	EC_25.fasta_02674	EC_28.fasta_02800	EC_31.fasta_03166	EC_33.fasta_03941	EC_42.fasta_01257	EC_52.fasta_03387	EC_54.fasta_02694	EC_59.fasta_02199	EC_61.fasta_01243
srlB		PTS glucitol/sorbitol transporter subunit IIA	12	12	1	1	7883				371	371	371	EC_15.fasta_02683	EC_18.fasta_01425	EC_22.fasta_01866	EC_25.fasta_02678	EC_28.fasta_02804	EC_31.fasta_03170	EC_33.fasta_03945	EC_42.fasta_01261	EC_52.fasta_03383	EC_54.fasta_02690	EC_59.fasta_02195	EC_61.fasta_01247
mltB		lytic murein transglycosylase B	12	12	1	1	7880				1085	1190	1128	EC_15.fasta_02686	EC_18.fasta_01428	EC_22.fasta_01869	EC_25.fasta_02681	EC_28.fasta_02807	EC_31.fasta_03173	EC_33.fasta_03948	EC_42.fasta_01264	EC_52.fasta_03380	EC_54.fasta_02687	EC_59.fasta_02192	EC_61.fasta_01250
yqaB		fructose-1-phosphate/6-phosphogluconate phosphatase	12	12	1	1	7873				566	566	566	EC_15.fasta_02698	EC_18.fasta_04830	EC_22.fasta_01881	EC_25.fasta_02693	EC_28.fasta_02819	EC_31.fasta_04674	EC_33.fasta_04422	EC_42.fasta_01274	EC_52.fasta_03055	EC_54.fasta_02676	EC_59.fasta_02181	EC_61.fasta_01261
ygaP		thiosulfate sulfurtransferase YgaP	12	12	1	1	7852				524	524	524	EC_15.fasta_02719	EC_18.fasta_04807	EC_22.fasta_01902	EC_25.fasta_02716	EC_28.fasta_02840	EC_31.fasta_04697	EC_33.fasta_04445	EC_42.fasta_01297	EC_52.fasta_03032	EC_54.fasta_02655	EC_59.fasta_02158	EC_61.fasta_01284
ygaV		ArsR/SmtB family transcription factor	12	12	1	1	7851				299	299	299	EC_15.fasta_02720	EC_18.fasta_04806	EC_22.fasta_01903	EC_25.fasta_02717	EC_28.fasta_02841	EC_31.fasta_04698	EC_33.fasta_04446	EC_42.fasta_01298	EC_52.fasta_03031	EC_54.fasta_02654	EC_59.fasta_02157	EC_61.fasta_01285
chiQ		ChiQ/YbfN family lipoprotein	12	12	1	1	3856				326	326	326	EC_15.fasta_02738	EC_18.fasta_01825	EC_22.fasta_03118	EC_25.fasta_04107	EC_28.fasta_03940	EC_31.fasta_00390	EC_33.fasta_02783	EC_42.fasta_00610	EC_52.fasta_01953	EC_54.fasta_00159	EC_59.fasta_00816	EC_61.fasta_00676
potE		putrescine-ornithine antiporter	12	12	1	1	3847				1319	1319	1319	EC_15.fasta_02747	EC_18.fasta_01832	EC_22.fasta_03111	EC_25.fasta_04100	EC_28.fasta_03947	EC_31.fasta_00397	EC_33.fasta_02790	EC_42.fasta_00603	EC_52.fasta_01960	EC_54.fasta_00150	EC_59.fasta_00825	EC_61.fasta_00683
kdpA		potassium-transporting ATPase subunit KdpA	12	12	1	1	3837				1673	1673	1673	EC_15.fasta_02756	EC_18.fasta_01838	EC_22.fasta_03104	EC_25.fasta_04094	EC_28.fasta_03954	EC_31.fasta_00403	EC_33.fasta_02796	EC_42.fasta_00597	EC_52.fasta_01966	EC_54.fasta_00141	EC_59.fasta_00832	EC_61.fasta_00689
ybfA		YbfA family protein	12	12	1	1	3836				206	206	206	EC_15.fasta_02757	EC_18.fasta_01839	EC_22.fasta_03103	EC_25.fasta_04093	EC_28.fasta_03955	EC_31.fasta_00404	EC_33.fasta_02797	EC_42.fasta_00596	EC_52.fasta_01967	EC_54.fasta_00140	EC_59.fasta_00833	EC_61.fasta_00690
ybbW		allantoin transporter	12	12	1	1	5195				1454	1454	1454	EC_15.fasta_02770	EC_18.fasta_01671	EC_22.fasta_01133	EC_25.fasta_00675	EC_28.fasta_00130	EC_31.fasta_00236	EC_33.fasta_02630	EC_42.fasta_03029	EC_52.fasta_02721	EC_54.fasta_04091	EC_59.fasta_01390	EC_61.fasta_00523
glxK		glycerate 3-kinase	12	12	1	1	5192				1145	1145	1145	EC_15.fasta_02773	EC_18.fasta_01674	EC_22.fasta_01136	EC_25.fasta_00672	EC_28.fasta_00133	EC_31.fasta_00239	EC_33.fasta_02633	EC_42.fasta_03032	EC_52.fasta_02724	EC_54.fasta_04094	EC_59.fasta_01387	EC_61.fasta_00526
allE		(S)-ureidoglycine aminohydrolase	12	12	1	1	5191				785	785	785	EC_15.fasta_02774	EC_18.fasta_01675	EC_22.fasta_01137	EC_25.fasta_00671	EC_28.fasta_00134	EC_31.fasta_00240	EC_33.fasta_02634	EC_42.fasta_03033	EC_52.fasta_02725	EC_54.fasta_04095	EC_59.fasta_01386	EC_61.fasta_00527
group_1388		hypothetical protein	12	12	1	1	5185				815	815	815	EC_15.fasta_02780	EC_18.fasta_01680	EC_22.fasta_01142	EC_25.fasta_00666	EC_28.fasta_00139	EC_31.fasta_00245	EC_33.fasta_02639	EC_42.fasta_03038	EC_52.fasta_02730	EC_54.fasta_04100	EC_59.fasta_01381	EC_61.fasta_00532
ybcI		Inner membrane protein YbcI	12	12	1	1	5177				521	521	521	EC_15.fasta_02787	EC_18.fasta_01688	EC_22.fasta_01149	EC_25.fasta_00658	EC_28.fasta_00146	EC_31.fasta_00253	EC_33.fasta_02647	EC_42.fasta_03975	EC_52.fasta_02738	EC_54.fasta_04107	EC_59.fasta_01374	EC_61.fasta_00540
yhjV		aromatic amino acid transport family protein	12	12	1	1	1038				1271	1271	1271	EC_15.fasta_02876	EC_18.fasta_02043	EC_22.fasta_03289	EC_25.fasta_02288	EC_28.fasta_03185	EC_31.fasta_00872	EC_33.fasta_02265	EC_42.fasta_04112	EC_52.fasta_03785	EC_54.fasta_01949	EC_59.fasta_04812	EC_61.fasta_00292
bcsZ		cellulose synthase complex periplasmic endoglucanase BcsZ	12	12	1	1	1025				1022	1106	1092	EC_15.fasta_02886	EC_18.fasta_04885	EC_22.fasta_03302	EC_25.fasta_03202	EC_28.fasta_03198	EC_31.fasta_00861	EC_33.fasta_03963	EC_42.fasta_04101	EC_52.fasta_03796	EC_54.fasta_01939	EC_59.fasta_04271	EC_61.fasta_00283
gltL		glutamate/aspartate ABC transporter ATP-binding protein GltL	12	12	1	1	3884				254	725	646	EC_15.fasta_02897	EC_18.fasta_01789	EC_22.fasta_03145	EC_25.fasta_04143	EC_28.fasta_03914	EC_31.fasta_00354	EC_33.fasta_02747	EC_42.fasta_04076	EC_52.fasta_01917	EC_54.fasta_00185	EC_59.fasta_04122	EC_61.fasta_00640
group_1410		hypothetical protein	12	12	1	1	3888				707	707	707	EC_15.fasta_02901	EC_18.fasta_01785	EC_22.fasta_03149	EC_25.fasta_04147	EC_28.fasta_03909	EC_31.fasta_00350	EC_33.fasta_02743	EC_42.fasta_04072	EC_52.fasta_01913	EC_54.fasta_00189	EC_59.fasta_04126	EC_61.fasta_00636
cobC		adenosylcobalamin/alpha-ribazole phosphatase	12	12	1	1	3898				611	611	611	EC_15.fasta_02911	EC_18.fasta_01777	EC_22.fasta_03159	EC_25.fasta_04155	EC_28.fasta_03899	EC_31.fasta_00342	EC_33.fasta_02735	EC_42.fasta_04064	EC_52.fasta_01905	EC_54.fasta_00199	EC_59.fasta_04136	EC_61.fasta_00628
dacA		D-alanyl-D-alanine carboxypeptidase DacA	12	12	1	1	3904				1211	1283	1223	EC_15.fasta_02917	EC_18.fasta_01771	EC_22.fasta_03165	EC_25.fasta_04161	EC_28.fasta_03893	EC_31.fasta_00336	EC_33.fasta_02729	EC_42.fasta_04058	EC_52.fasta_01899	EC_54.fasta_00205	EC_59.fasta_04142	EC_61.fasta_00622
citG		triphosphoribosyl-dephospho-CoA synthase CitG	12	12	1	1	3923				878	878	878	EC_15.fasta_02936	EC_18.fasta_01753	EC_22.fasta_03183	EC_25.fasta_04179	EC_28.fasta_03875	EC_31.fasta_00318	EC_33.fasta_02711	EC_42.fasta_04040	EC_52.fasta_04126	EC_54.fasta_00224	EC_59.fasta_04160	EC_61.fasta_00604
uspG		universal stress protein UspG	12	12	1	1	3927				428	428	428	EC_15.fasta_02942	EC_18.fasta_01748	EC_22.fasta_03189	EC_25.fasta_04183	EC_28.fasta_03869	EC_31.fasta_00313	EC_33.fasta_02707	EC_42.fasta_04035	EC_52.fasta_04121	EC_54.fasta_00230	EC_59.fasta_04164	EC_61.fasta_00600
ybdN		phosphoadenosine phosphosulfate reductase	12	12	1	1	3933				1220	1220	1220	EC_15.fasta_02947	EC_18.fasta_01743	EC_22.fasta_03194	EC_25.fasta_04188	EC_28.fasta_02092	EC_31.fasta_00308	EC_33.fasta_02702	EC_42.fasta_04030	EC_52.fasta_04116	EC_54.fasta_00235	EC_59.fasta_04169	EC_61.fasta_00595
ybdL		methionine-oxo-acid transaminase	12	12	1	1	3935				1160	1160	1160	EC_15.fasta_02949	EC_18.fasta_01741	EC_22.fasta_03196	EC_25.fasta_04190	EC_28.fasta_02090	EC_31.fasta_00306	EC_33.fasta_02700	EC_42.fasta_04028	EC_52.fasta_04114	EC_54.fasta_00237	EC_59.fasta_04171	EC_61.fasta_00593
hcxA		hydroxycarboxylate dehydrogenase HcxA	12	12	1	1	3936				1088	1088	1088	EC_15.fasta_02950	EC_18.fasta_01740	EC_22.fasta_03197	EC_25.fasta_04191	EC_28.fasta_02089	EC_31.fasta_00305	EC_33.fasta_02699	EC_42.fasta_04027	EC_52.fasta_04113	EC_54.fasta_00238	EC_59.fasta_04172	EC_61.fasta_00592
fepG		iron-enterobactin ABC transporter permease	12	12	1	1	3947				992	992	992	EC_15.fasta_02961	EC_18.fasta_01729	EC_22.fasta_03208	EC_25.fasta_04202	EC_28.fasta_02078	EC_31.fasta_00294	EC_33.fasta_02688	EC_42.fasta_04016	EC_52.fasta_04102	EC_54.fasta_00249	EC_59.fasta_04183	EC_61.fasta_00581
entF		enterobactin non-ribosomal peptide synthetase EntF	12	12	1	1	3950				3881	3881	3881	EC_15.fasta_02964	EC_18.fasta_01726	EC_22.fasta_03211	EC_25.fasta_04205	EC_28.fasta_02075	EC_31.fasta_00291	EC_33.fasta_02685	EC_42.fasta_04013	EC_52.fasta_04399	EC_54.fasta_00252	EC_59.fasta_04186	EC_61.fasta_00578
mtfA		DgsA anti-repressor MtfA	12	12	1	1	6689				797	797	797	EC_15.fasta_02994	EC_18.fasta_03357	EC_22.fasta_00229	EC_25.fasta_03729	EC_28.fasta_00231	EC_31.fasta_04090	EC_33.fasta_02329	EC_42.fasta_04348	EC_52.fasta_02669	EC_54.fasta_04216	EC_59.fasta_03478	EC_61.fasta_01974
hprS		two-component system sensor histidine kinase HprS	12	12	1	1	6673				1358	1358	1358	EC_15.fasta_03002	EC_18.fasta_04061	EC_22.fasta_00221	EC_25.fasta_02969	EC_28.fasta_00238	EC_31.fasta_03502	EC_33.fasta_03211	EC_42.fasta_00954	EC_52.fasta_04413	EC_54.fasta_02481	EC_59.fasta_03471	EC_61.fasta_00102
hchA		glyoxalase III HchA	12	12	1	1	6672				737	851	841	EC_15.fasta_03003	EC_18.fasta_04062	EC_22.fasta_00220	EC_25.fasta_02970	EC_28.fasta_00239	EC_31.fasta_03503	EC_33.fasta_03210	EC_42.fasta_00955	EC_52.fasta_04414	EC_54.fasta_02482	EC_59.fasta_03470	EC_61.fasta_00101
dcm		DNA-cytosine methyltransferase	12	12	1	1	6664				1418	1418	1418	EC_15.fasta_03007	EC_18.fasta_04066	EC_22.fasta_00216	EC_25.fasta_02974	EC_28.fasta_00244	EC_31.fasta_03507	EC_33.fasta_03206	EC_42.fasta_00959	EC_52.fasta_04418	EC_54.fasta_02487	EC_59.fasta_03464	EC_61.fasta_00097
yodD		peroxide/acid resistance protein YodD	12	12	1	1	6657				227	227	227	EC_15.fasta_03016	EC_18.fasta_04073	EC_22.fasta_00209	EC_25.fasta_02981	EC_28.fasta_00251	EC_31.fasta_03514	EC_33.fasta_03199	EC_42.fasta_00966	EC_52.fasta_04425	EC_54.fasta_02494	EC_59.fasta_03457	EC_61.fasta_00090
fliR		flagellar biosynthetic protein FliR	12	12	1	1	6654				785	785	785	EC_15.fasta_03019	EC_18.fasta_04076	EC_22.fasta_00206	EC_25.fasta_02984	EC_28.fasta_00254	EC_31.fasta_03517	EC_33.fasta_03196	EC_42.fasta_00969	EC_52.fasta_04428	EC_54.fasta_02497	EC_59.fasta_03454	EC_61.fasta_00087
fliO		flagellar biosynthetic protein FliO	12	12	1	1	6651				365	365	365	EC_15.fasta_03022	EC_18.fasta_04079	EC_22.fasta_00203	EC_25.fasta_02987	EC_28.fasta_00257	EC_31.fasta_03520	EC_33.fasta_03193	EC_42.fasta_00972	EC_52.fasta_04431	EC_54.fasta_02500	EC_59.fasta_03451	EC_61.fasta_00084
fliN		flagellar motor switch protein FliN	12	12	1	1	6650				413	413	413	EC_15.fasta_03023	EC_18.fasta_04080	EC_22.fasta_00202	EC_25.fasta_02988	EC_28.fasta_00258	EC_31.fasta_03521	EC_33.fasta_03192	EC_42.fasta_00973	EC_52.fasta_04432	EC_54.fasta_02501	EC_59.fasta_03450	EC_61.fasta_00083
fliE_2		flagellar hook-basal body complex protein FliE	12	12	1	1	6641				314	314	314	EC_15.fasta_03032	EC_18.fasta_04089	EC_22.fasta_00193	EC_25.fasta_02997	EC_28.fasta_00267	EC_31.fasta_03530	EC_33.fasta_03183	EC_42.fasta_00982	EC_52.fasta_04441	EC_54.fasta_02510	EC_59.fasta_03441	EC_61.fasta_00074
yifB		YifB family Mg chelatase-like AAA ATPase	12	12	1	3	6				1178	1520	1491	EC_15.fasta_03039	EC_18.fasta_03441	EC_22.fasta_04845	EC_25.fasta_03312	EC_28.fasta_00756	EC_31.fasta_04331	EC_33.fasta_04129	EC_42.fasta_03234	EC_52.fasta_00183	EC_54.fasta_03830	EC_59.fasta_04423	EC_61.fasta_04015
ilvG		acetolactate synthase 2 catalytic subunit	12	12	1	3	8				1646	1646	1646	EC_15.fasta_03040	EC_18.fasta_03442	EC_22.fasta_04843	EC_25.fasta_03311	EC_28.fasta_00758	EC_31.fasta_04330	EC_33.fasta_04130	EC_42.fasta_03233	EC_52.fasta_00184	EC_54.fasta_03829	EC_59.fasta_04424	EC_61.fasta_04014
ilvY		HTH-type transcriptional activator IlvY	12	12	1	3	13				890	974	932	EC_15.fasta_03045	EC_18.fasta_03447	EC_22.fasta_02962	EC_25.fasta_03306	EC_28.fasta_00763	EC_31.fasta_04325	EC_33.fasta_04135	EC_42.fasta_03228	EC_52.fasta_00189	EC_54.fasta_03824	EC_59.fasta_04429	EC_61.fasta_04009
aslA		arylsulfatase AslA	12	12	1	3	117				161	1655	1406	EC_15.fasta_03073	EC_18.fasta_03473	EC_22.fasta_02934	EC_25.fasta_03280	EC_28.fasta_00791	EC_31.fasta_04299	EC_33.fasta_04161	EC_42.fasta_03202	EC_52.fasta_00215	EC_54.fasta_03796	EC_59.fasta_04455	EC_61.fasta_03983
hemD		uroporphyrinogen-III synthase	12	12	1	3	112				740	740	740	EC_15.fasta_03076	EC_18.fasta_03477	EC_22.fasta_02931	EC_25.fasta_03276	EC_28.fasta_00794	EC_31.fasta_04295	EC_33.fasta_04165	EC_42.fasta_03198	EC_52.fasta_00219	EC_54.fasta_03793	EC_59.fasta_04459	EC_61.fasta_03979
ysgA		dienelactone hydrolase family protein	12	12	1	3	76				809	815	811	EC_15.fasta_03101	EC_18.fasta_03518	EC_22.fasta_02901	EC_25.fasta_03236	EC_28.fasta_00819	EC_31.fasta_04254	EC_33.fasta_04206	EC_42.fasta_03157	EC_52.fasta_00260	EC_54.fasta_03768	EC_59.fasta_04499	EC_61.fasta_01416
ubiF		3-demethoxyubiquinol 3-hydroxylase	12	12	1	1	3872				1175	1175	1175	EC_15.fasta_03129	EC_18.fasta_01799	EC_22.fasta_03135	EC_25.fasta_04133	EC_28.fasta_03924	EC_31.fasta_00364	EC_33.fasta_02757	EC_42.fasta_04086	EC_52.fasta_01927	EC_54.fasta_00176	EC_59.fasta_00799	EC_61.fasta_00650
yhdE		nucleoside triphosphate pyrophosphatase YhdE	12	12	1	1	7080				593	593	593	EC_15.fasta_03158	EC_18.fasta_00735	EC_22.fasta_03829	EC_25.fasta_02034	EC_28.fasta_01847	EC_31.fasta_01014	EC_33.fasta_02000	EC_42.fasta_01811	EC_52.fasta_00057	EC_54.fasta_04551	EC_59.fasta_04023	EC_61.fasta_02175
csrD		RNase E specificity factor CsrD	12	12	1	1	7076				1940	1940	1940	EC_15.fasta_03162	EC_18.fasta_00739	EC_22.fasta_03825	EC_25.fasta_02038	EC_28.fasta_01851	EC_31.fasta_01018	EC_33.fasta_01996	EC_42.fasta_01807	EC_52.fasta_00053	EC_54.fasta_04555	EC_59.fasta_04019	EC_61.fasta_02171
yhdH		MDR family oxidoreductase	12	12	1	1	7075				974	974	974	EC_15.fasta_03163	EC_18.fasta_00740	EC_22.fasta_03824	EC_25.fasta_02039	EC_28.fasta_01852	EC_31.fasta_01019	EC_33.fasta_01995	EC_42.fasta_01806	EC_52.fasta_00052	EC_54.fasta_04556	EC_59.fasta_04018	EC_61.fasta_02170
dusB		tRNA dihydrouridine synthase DusB	12	12	1	1	7069				872	965	949	EC_15.fasta_03169	EC_18.fasta_00754	EC_22.fasta_03817	EC_25.fasta_02053	EC_28.fasta_01858	EC_31.fasta_01033	EC_33.fasta_01981	EC_42.fasta_01792	EC_52.fasta_00038	EC_54.fasta_04562	EC_59.fasta_04003	EC_61.fasta_02156
group_1445		amino acid ABC transporter substrate-binding protein	12	12	1	1	7059				518	1025	982	EC_15.fasta_03178	EC_18.fasta_00762	EC_22.fasta_03808	EC_25.fasta_02061	EC_28.fasta_01867	EC_31.fasta_01041	EC_33.fasta_01973	EC_42.fasta_01784	EC_52.fasta_00030	EC_54.fasta_04773	EC_59.fasta_03993	EC_61.fasta_02148
yhdX		amino acid ABC transporter permease	12	12	1	1	7058				1181	1181	1181	EC_15.fasta_03179	EC_18.fasta_00763	EC_22.fasta_03807	EC_25.fasta_02062	EC_28.fasta_01868	EC_31.fasta_01042	EC_33.fasta_01972	EC_42.fasta_01783	EC_52.fasta_00029	EC_54.fasta_04774	EC_59.fasta_03992	EC_61.fasta_02147
yrdA		gamma carbonic anhydrase family protein	12	12	1	4	2				554	554	554	EC_15.fasta_03185	EC_18.fasta_02756	EC_22.fasta_05068	EC_25.fasta_03188	EC_28.fasta_04291	EC_31.fasta_04015	EC_33.fasta_01128	EC_42.fasta_03967	EC_52.fasta_04088	EC_54.fasta_04597	EC_59.fasta_04597	EC_61.fasta_04738
group_1448		hypothetical protein	12	12	1	4	7				473	473	473	EC_15.fasta_03190	EC_18.fasta_02761	EC_22.fasta_05063	EC_25.fasta_03183	EC_28.fasta_04296	EC_31.fasta_04020	EC_33.fasta_01123	EC_42.fasta_03962	EC_52.fasta_04083	EC_54.fasta_04602	EC_59.fasta_04592	EC_61.fasta_04743
dprA		DNA-protecting protein DprA	12	12	1	4	8				1124	1124	1124	EC_15.fasta_03191	EC_18.fasta_02762	EC_22.fasta_05062	EC_25.fasta_03182	EC_28.fasta_04297	EC_31.fasta_04021	EC_33.fasta_01122	EC_42.fasta_03961	EC_52.fasta_04082	EC_54.fasta_04603	EC_59.fasta_04591	EC_61.fasta_04744
arfA		alternative ribosome-rescue factor ArfA	12	12	1	4	14				218	218	218	EC_15.fasta_03197	EC_18.fasta_02768	EC_22.fasta_05056	EC_25.fasta_03176	EC_28.fasta_04303	EC_31.fasta_04027	EC_33.fasta_01116	EC_42.fasta_03955	EC_52.fasta_04076	EC_54.fasta_04609	EC_59.fasta_04585	EC_61.fasta_04750
yqiJ		OB-fold-containig protein	12	12	1	1	7277				629	629	629	EC_15.fasta_03257	EC_18.fasta_00211	EC_22.fasta_03006	EC_25.fasta_01855	EC_28.fasta_03791	EC_31.fasta_01181	EC_33.fasta_00625	EC_42.fasta_00136	EC_52.fasta_04143	EC_54.fasta_03131	EC_59.fasta_01748	EC_61.fasta_02083
ygiD		4,5-DOPA dioxygenase extradiol	12	12	1	1	7291				815	815	815	EC_15.fasta_03267	EC_18.fasta_00221	EC_22.fasta_03016	EC_25.fasta_01845	EC_28.fasta_03802	EC_31.fasta_01171	EC_33.fasta_00635	EC_42.fasta_00126	EC_52.fasta_04153	EC_54.fasta_03121	EC_59.fasta_01742	EC_61.fasta_02073
qseC		quorum sensing histidine kinase QseC	12	12	1	1	7317				1349	1349	1349	EC_15.fasta_03278	EC_18.fasta_00245	EC_22.fasta_03036	EC_25.fasta_01822	EC_28.fasta_03816	EC_31.fasta_01147	EC_33.fasta_00658	EC_42.fasta_00102	EC_52.fasta_04176	EC_54.fasta_03110	EC_59.fasta_01721	EC_61.fasta_02050
ygiV		AraC family transcriptional regulator	12	12	1	1	7320				482	482	482	EC_15.fasta_03281	EC_18.fasta_00248	EC_22.fasta_03039	EC_25.fasta_01819	EC_28.fasta_03819	EC_31.fasta_01144	EC_33.fasta_00661	EC_42.fasta_00099	EC_52.fasta_04179	EC_54.fasta_03107	EC_59.fasta_01718	EC_61.fasta_02047
nfsB		oxygen-insensitive NAD(P)H nitroreductase	12	12	1	1	3967				194	653	614	EC_15.fasta_03325	EC_18.fasta_01706	EC_22.fasta_03221	EC_25.fasta_04225	EC_28.fasta_02066	EC_31.fasta_00271	EC_33.fasta_02665	EC_42.fasta_03993	EC_52.fasta_02756	EC_54.fasta_04383	EC_59.fasta_04195	EC_61.fasta_00558
ybiR		anion transporter	12	12	1	1	3691				1118	1118	1118	EC_15.fasta_03328	EC_18.fasta_01958	EC_22.fasta_04597	EC_25.fasta_03975	EC_28.fasta_03383	EC_31.fasta_00523	EC_33.fasta_02925	EC_42.fasta_00477	EC_52.fasta_02086	EC_54.fasta_02215	EC_59.fasta_00969	EC_61.fasta_00809
rhtA		threonine/homoserine exporter RhtA	12	12	1	1	3696				827	887	882	EC_15.fasta_03333	EC_18.fasta_01953	EC_22.fasta_04592	EC_25.fasta_03980	EC_28.fasta_02027	EC_31.fasta_00518	EC_33.fasta_02930	EC_42.fasta_00482	EC_52.fasta_02081	EC_54.fasta_02220	EC_59.fasta_00964	EC_61.fasta_00804
ybiI		C4-type zinc finger protein YbiI	12	12	1	1	3706				266	266	266	EC_15.fasta_03344	EC_18.fasta_01943	EC_22.fasta_04582	EC_25.fasta_03990	EC_28.fasta_02037	EC_31.fasta_00508	EC_33.fasta_02940	EC_42.fasta_00492	EC_52.fasta_02071	EC_54.fasta_02230	EC_59.fasta_00954	EC_61.fasta_00794
dinG		ATP-dependent DNA helicase DinG	12	12	1	1	3710				2150	2285	2206	EC_15.fasta_03348	EC_18.fasta_01939	EC_22.fasta_04578	EC_25.fasta_03994	EC_28.fasta_02041	EC_31.fasta_00504	EC_33.fasta_02944	EC_42.fasta_00496	EC_52.fasta_02067	EC_54.fasta_02234	EC_59.fasta_00950	EC_61.fasta_00790
moaD		molybdopterin synthase sulfur carrier subunit	12	12	1	1	3725				245	245	245	EC_15.fasta_03363	EC_18.fasta_01924	EC_22.fasta_04561	EC_25.fasta_04009	EC_28.fasta_04448	EC_31.fasta_00489	EC_33.fasta_02959	EC_42.fasta_00511	EC_52.fasta_02052	EC_54.fasta_02249	EC_59.fasta_00934	EC_61.fasta_00775
yvcK		uridine diphosphate-N-acetylglucosamine-binding protein YvcK	12	12	1	1	3729				908	908	908	EC_15.fasta_03367	EC_18.fasta_01920	EC_22.fasta_04557	EC_25.fasta_04013	EC_28.fasta_04444	EC_31.fasta_00485	EC_33.fasta_02963	EC_42.fasta_00515	EC_52.fasta_02048	EC_54.fasta_02253	EC_59.fasta_00930	EC_61.fasta_00771
bioD_1		dethiobiotin synthase	12	12	1	1	3731				677	677	677	EC_15.fasta_03369	EC_18.fasta_01918	EC_22.fasta_04555	EC_25.fasta_04015	EC_28.fasta_04442	EC_31.fasta_00483	EC_33.fasta_02965	EC_42.fasta_00517	EC_52.fasta_02046	EC_54.fasta_02255	EC_59.fasta_00928	EC_61.fasta_00769
bioA		adenosylmethionine--8-amino-7-oxononanoate transaminase	12	12	1	1	3735				1289	1289	1289	EC_15.fasta_03373	EC_18.fasta_01914	EC_22.fasta_04551	EC_25.fasta_04019	EC_28.fasta_04438	EC_31.fasta_00479	EC_33.fasta_02969	EC_42.fasta_00521	EC_52.fasta_02042	EC_54.fasta_02259	EC_59.fasta_00924	EC_61.fasta_00765
modF		molybdate ABC transporter ATP-binding protein ModF	12	12	1	1	3761				1472	1472	1472	EC_15.fasta_03387	EC_18.fasta_01900	EC_22.fasta_04531	EC_25.fasta_04033	EC_28.fasta_04175	EC_31.fasta_00465	EC_33.fasta_02983	EC_42.fasta_00535	EC_52.fasta_02028	EC_54.fasta_02273	EC_59.fasta_00910	EC_61.fasta_00751
tolA		cell envelope integrity protein TolA	12	12	1	1	3775				1265	1310	1291	EC_15.fasta_03408	EC_18.fasta_01879	EC_22.fasta_04510	EC_25.fasta_04053	EC_28.fasta_04154	EC_31.fasta_00444	EC_33.fasta_02837	EC_42.fasta_00556	EC_52.fasta_02007	EC_54.fasta_02292	EC_59.fasta_00889	EC_61.fasta_00730
ydcJ		2-oxoadipate dioxygenase/decarboxylase HglS	12	12	1	1	6627				1343	1343	1343	EC_15.fasta_03450	EC_18.fasta_02273	EC_22.fasta_02332	EC_25.fasta_01782	EC_28.fasta_02642	EC_31.fasta_04861	EC_33.fasta_03446	EC_42.fasta_04798	EC_52.fasta_04362	EC_54.fasta_03979	EC_59.fasta_00055	EC_61.fasta_02560
ydcO		BenE family transporter YdcO	12	12	1	1	6446				1172	1175	1173	EC_15.fasta_03460	EC_18.fasta_02281	EC_22.fasta_04300	EC_25.fasta_01774	EC_28.fasta_03239	EC_31.fasta_04853	EC_33.fasta_03454	EC_42.fasta_04790	EC_52.fasta_04354	EC_54.fasta_03989	EC_59.fasta_00063	EC_61.fasta_02568
rlhA		23S rRNA 5-hydroxycytidine synthase	12	12	1	1	6444				1961	2003	1985	EC_15.fasta_03462	EC_18.fasta_02283	EC_22.fasta_04298	EC_25.fasta_01772	EC_28.fasta_03237	EC_31.fasta_04851	EC_33.fasta_03456	EC_42.fasta_04788	EC_52.fasta_04352	EC_54.fasta_03991	EC_59.fasta_00065	EC_61.fasta_02570
ydcT		ABC transporter ATP-binding protein	12	12	1	1	6438				1013	1013	1013	EC_15.fasta_03468	EC_18.fasta_02287	EC_22.fasta_04292	EC_25.fasta_01768	EC_28.fasta_03232	EC_31.fasta_04847	EC_33.fasta_03460	EC_42.fasta_04784	EC_52.fasta_04348	EC_54.fasta_03997	EC_59.fasta_00071	EC_61.fasta_02574
yncE		YncE family protein	12	12	1	1	6426				1061	1061	1061	EC_15.fasta_03479	EC_18.fasta_02297	EC_22.fasta_04281	EC_25.fasta_01758	EC_28.fasta_03221	EC_31.fasta_04837	EC_33.fasta_03470	EC_42.fasta_04774	EC_52.fasta_04338	EC_54.fasta_04008	EC_59.fasta_00082	EC_61.fasta_02584
ybiV		sugar-phosphatase YbiV	12	12	1	1	3685				815	815	815	EC_15.fasta_03487	EC_18.fasta_01961	EC_22.fasta_01362	EC_25.fasta_03972	EC_28.fasta_03387	EC_31.fasta_00526	EC_33.fasta_02922	EC_42.fasta_00474	EC_52.fasta_02089	EC_54.fasta_02211	EC_59.fasta_00976	EC_61.fasta_00812
ybiY		glycyl-radical enzyme activating protein	12	12	1	1	3682				899	899	899	EC_15.fasta_03489	EC_18.fasta_01963	EC_22.fasta_01360	EC_25.fasta_03970	EC_28.fasta_03389	EC_31.fasta_00528	EC_33.fasta_02920	EC_42.fasta_00472	EC_52.fasta_02091	EC_54.fasta_02209	EC_59.fasta_00978	EC_61.fasta_00814
moeB		molybdopterin-synthase adenylyltransferase MoeB	12	12	1	1	3680				749	749	749	EC_15.fasta_03491	EC_18.fasta_01965	EC_22.fasta_01358	EC_25.fasta_03968	EC_28.fasta_03391	EC_31.fasta_00530	EC_33.fasta_02918	EC_42.fasta_00470	EC_52.fasta_02093	EC_54.fasta_02207	EC_59.fasta_00980	EC_61.fasta_00816
ybdK		YbdK family carboxylate-amine ligase	12	12	1	1	3964				1118	1118	1118	EC_15.fasta_03549	EC_18.fasta_01709	EC_22.fasta_03218	EC_25.fasta_04222	EC_28.fasta_02069	EC_31.fasta_00274	EC_33.fasta_02668	EC_42.fasta_03996	EC_52.fasta_02759	EC_54.fasta_04875	EC_59.fasta_04192	EC_61.fasta_00561
tonB		TonB system transport protein TonB	12	12	1	1	4644				716	734	719	EC_15.fasta_03631	EC_18.fasta_04549	EC_22.fasta_02194	EC_25.fasta_02392	EC_28.fasta_02504	EC_31.fasta_03032	EC_33.fasta_01730	EC_42.fasta_03047	EC_52.fasta_03698	EC_54.fasta_00943	EC_59.fasta_03525	EC_61.fasta_04864
yciI		YciI family protein	12	12	1	1	4645				296	392	312	EC_15.fasta_03632	EC_18.fasta_04550	EC_22.fasta_02193	EC_25.fasta_02393	EC_28.fasta_02503	EC_31.fasta_03031	EC_33.fasta_01729	EC_42.fasta_03048	EC_52.fasta_03699	EC_54.fasta_00942	EC_59.fasta_03526	EC_61.fasta_04863
ychJ		YchJ family protein	12	12	1	1	4665				458	458	458	EC_15.fasta_03653	EC_18.fasta_04569	EC_22.fasta_02175	EC_25.fasta_02412	EC_28.fasta_02485	EC_31.fasta_03012	EC_33.fasta_01710	EC_42.fasta_04257	EC_52.fasta_03718	EC_54.fasta_00921	EC_59.fasta_03242	EC_61.fasta_00263
ychO		inverse autotransporter invasin YchO	12	12	1	1	4682				1394	1394	1394	EC_15.fasta_03665	EC_18.fasta_04587	EC_22.fasta_02163	EC_25.fasta_02431	EC_28.fasta_02473	EC_31.fasta_02994	EC_33.fasta_01692	EC_42.fasta_04239	EC_52.fasta_03736	EC_54.fasta_00909	EC_59.fasta_03230	EC_61.fasta_00245
chaB		putative cation transport regulator ChaB	12	12	1	1	4685				230	239	235	EC_15.fasta_03668	EC_18.fasta_04590	EC_22.fasta_02160	EC_25.fasta_02434	EC_28.fasta_02470	EC_31.fasta_02991	EC_33.fasta_01689	EC_42.fasta_04236	EC_52.fasta_03739	EC_54.fasta_00906	EC_59.fasta_03227	EC_61.fasta_00242
hemA		glutamyl-tRNA reductase	12	12	1	1	4695				1256	1325	1273	EC_15.fasta_03678	EC_18.fasta_04598	EC_22.fasta_02151	EC_25.fasta_02442	EC_28.fasta_02462	EC_31.fasta_02983	EC_33.fasta_01681	EC_42.fasta_04228	EC_52.fasta_03747	EC_54.fasta_00898	EC_59.fasta_04603	EC_61.fasta_00234
dhaL		dihydroxyacetone kinase subunit DhaL	12	12	1	1	4751				632	632	632	EC_15.fasta_03690	EC_18.fasta_04640	EC_22.fasta_02139	EC_25.fasta_02484	EC_28.fasta_02450	EC_31.fasta_02941	EC_33.fasta_01638	EC_42.fasta_04186	EC_52.fasta_03955	EC_54.fasta_00886	EC_59.fasta_03393	EC_61.fasta_00192
treA		alpha,alpha-trehalase	12	12	1	1	4754				1697	1697	1697	EC_15.fasta_03692	EC_18.fasta_04642	EC_22.fasta_02137	EC_25.fasta_02486	EC_28.fasta_02448	EC_31.fasta_02939	EC_33.fasta_01636	EC_42.fasta_04184	EC_52.fasta_03953	EC_54.fasta_00884	EC_59.fasta_03391	EC_61.fasta_00190
ymgE		GlsB/YeaQ/YmgE family stress response membrane protein	12	12	1	1	4761				254	254	254	EC_15.fasta_03694	EC_18.fasta_04649	EC_22.fasta_02135	EC_25.fasta_02493	EC_28.fasta_02446	EC_31.fasta_02932	EC_33.fasta_01629	EC_42.fasta_04177	EC_52.fasta_03946	EC_54.fasta_00882	EC_59.fasta_03384	EC_61.fasta_00183
ycgR		flagellar brake protein YcgR	12	12	1	1	4762				734	734	734	EC_15.fasta_03695	EC_18.fasta_04650	EC_22.fasta_02134	EC_25.fasta_02494	EC_28.fasta_02445	EC_31.fasta_02931	EC_33.fasta_01628	EC_42.fasta_04176	EC_52.fasta_03945	EC_54.fasta_00881	EC_59.fasta_03383	EC_61.fasta_00182
ycgN		YcgN family cysteine cluster protein	12	12	1	1	4777				446	569	456	EC_15.fasta_03709	EC_18.fasta_04663	EC_22.fasta_02120	EC_25.fasta_02507	EC_28.fasta_02430	EC_31.fasta_02918	EC_33.fasta_01614	EC_42.fasta_04163	EC_52.fasta_03932	EC_54.fasta_00867	EC_59.fasta_03368	EC_61.fasta_00169
pliG		g-type lysoyme inhibitor PliG	12	12	1	1	4780				401	401	401	EC_15.fasta_03712	EC_18.fasta_04666	EC_22.fasta_02117	EC_25.fasta_02510	EC_28.fasta_02427	EC_31.fasta_02915	EC_33.fasta_01611	EC_42.fasta_04160	EC_52.fasta_03929	EC_54.fasta_00864	EC_59.fasta_03365	EC_61.fasta_00166
ycgJ		YcgJ family protein	12	12	1	1	4781				368	368	368	EC_15.fasta_03713	EC_18.fasta_04667	EC_22.fasta_02116	EC_25.fasta_02511	EC_28.fasta_02426	EC_31.fasta_02914	EC_33.fasta_01610	EC_42.fasta_04159	EC_52.fasta_03928	EC_54.fasta_00863	EC_59.fasta_03364	EC_61.fasta_00165
nhoA		N-hydroxyarylamine O-acetyltransferase	12	12	1	1	6411				845	845	845	EC_15.fasta_03716	EC_18.fasta_02301	EC_22.fasta_03096	EC_25.fasta_01754	EC_28.fasta_03098	EC_31.fasta_04833	EC_33.fasta_03474	EC_42.fasta_04770	EC_52.fasta_04334	EC_54.fasta_04076	EC_59.fasta_02103	EC_61.fasta_02588
thiH		2-iminoacetate synthase ThiH	12	12	1	5	12				1133	1133	1133	EC_15.fasta_03735	EC_18.fasta_04954	EC_22.fasta_03579	EC_25.fasta_04652	EC_28.fasta_04469	EC_31.fasta_04439	EC_33.fasta_04705	EC_42.fasta_04889	EC_52.fasta_04498	EC_54.fasta_04578	EC_59.fasta_04532	EC_61.fasta_04521
thiF		thiazole biosynthesis adenylyltransferase ThiF	12	12	1	5	15				755	755	755	EC_15.fasta_03738	EC_18.fasta_04951	EC_22.fasta_03582	EC_25.fasta_04649	EC_28.fasta_04466	EC_31.fasta_04442	EC_33.fasta_04702	EC_42.fasta_04886	EC_52.fasta_04501	EC_54.fasta_04581	EC_59.fasta_04535	EC_61.fasta_04524
thiE		thiamine phosphate synthase	12	12	1	5	16				635	635	635	EC_15.fasta_03739	EC_18.fasta_04950	EC_22.fasta_03583	EC_25.fasta_04648	EC_28.fasta_04465	EC_31.fasta_04443	EC_33.fasta_04701	EC_42.fasta_04885	EC_52.fasta_04502	EC_54.fasta_04582	EC_59.fasta_04536	EC_61.fasta_04525
zraP		zinc resistance sensor/chaperone ZraP	12	12	1	5	31				245	425	407	EC_15.fasta_03748	EC_18.fasta_04941	EC_22.fasta_03592	EC_25.fasta_04639	EC_28.fasta_04456	EC_31.fasta_04452	EC_33.fasta_04692	EC_42.fasta_04876	EC_52.fasta_04511	EC_54.fasta_04591	EC_59.fasta_04545	EC_61.fasta_04534
group_1544		hypothetical protein	12	12	1	1	7430				707	707	707	EC_15.fasta_03761	EC_18.fasta_00002	EC_22.fasta_01413	EC_25.fasta_02811	EC_28.fasta_00619	EC_31.fasta_04011	EC_33.fasta_04608	EC_42.fasta_01505	EC_52.fasta_03514	EC_54.fasta_03300	EC_59.fasta_01628	EC_61.fasta_01815
group_1545		hypothetical protein	12	12	1	1	7443				1007	1007	1007	EC_15.fasta_03771	EC_18.fasta_00012	EC_22.fasta_05199	EC_25.fasta_02821	EC_28.fasta_00629	EC_31.fasta_04001	EC_33.fasta_04598	EC_42.fasta_01495	EC_52.fasta_03524	EC_54.fasta_03310	EC_59.fasta_01618	EC_61.fasta_01805
hemW		radical SAM family heme chaperone HemW	12	12	1	1	7444				1136	1136	1136	EC_15.fasta_03772	EC_18.fasta_00016	EC_22.fasta_05200	EC_25.fasta_02822	EC_28.fasta_00630	EC_31.fasta_03997	EC_33.fasta_04594	EC_42.fasta_01491	EC_52.fasta_03528	EC_54.fasta_03311	EC_59.fasta_01614	EC_61.fasta_01801
rdgB		XTP/dITP diphosphatase	12	12	1	1	7445				593	593	593	EC_15.fasta_03773	EC_18.fasta_00017	EC_22.fasta_05201	EC_25.fasta_02823	EC_28.fasta_00631	EC_31.fasta_03996	EC_33.fasta_04593	EC_42.fasta_01490	EC_52.fasta_03529	EC_54.fasta_03312	EC_59.fasta_01613	EC_61.fasta_01800
yggR		PilT/PilU family type 4a pilus ATPase	12	12	1	1	7449				980	980	980	EC_15.fasta_03777	EC_18.fasta_00021	EC_22.fasta_05205	EC_25.fasta_02827	EC_28.fasta_00635	EC_31.fasta_03992	EC_33.fasta_04589	EC_42.fasta_01486	EC_52.fasta_03533	EC_54.fasta_03316	EC_59.fasta_01609	EC_61.fasta_01796
gshB		glutathione synthase	12	12	1	1	7452				950	950	950	EC_15.fasta_03780	EC_18.fasta_00024	EC_22.fasta_01611	EC_25.fasta_02830	EC_28.fasta_00638	EC_31.fasta_03989	EC_33.fasta_04586	EC_42.fasta_01483	EC_52.fasta_03536	EC_54.fasta_03319	EC_59.fasta_01606	EC_61.fasta_01793
yggI		SprT family zinc-dependent metalloprotease	12	12	1	1	7455				455	551	463	EC_15.fasta_03783	EC_18.fasta_00027	EC_22.fasta_01614	EC_25.fasta_02833	EC_28.fasta_00641	EC_31.fasta_03986	EC_33.fasta_04583	EC_42.fasta_01480	EC_52.fasta_03539	EC_54.fasta_03322	EC_59.fasta_01603	EC_61.fasta_01790
loiP		metalloprotease LoiP	12	12	1	1	7470				758	758	758	EC_15.fasta_03797	EC_18.fasta_00034	EC_22.fasta_01621	EC_25.fasta_02840	EC_28.fasta_00648	EC_31.fasta_03979	EC_33.fasta_04576	EC_42.fasta_01473	EC_52.fasta_03546	EC_54.fasta_03328	EC_59.fasta_01597	EC_61.fasta_01782
glpX_1		class II fructose-bisphosphatase	12	12	1	1	7475				188	965	900	EC_15.fasta_03802	EC_18.fasta_00040	EC_22.fasta_01626	EC_25.fasta_02846	EC_28.fasta_00653	EC_31.fasta_03973	EC_33.fasta_04570	EC_42.fasta_01467	EC_52.fasta_03552	EC_54.fasta_03333	EC_59.fasta_01591	EC_61.fasta_01776
yjjG		pyrimidine 5'-nucleotidase	12	12	1	1	2678				677	677	677	EC_15.fasta_03826	EC_18.fasta_04243	EC_22.fasta_03725	EC_25.fasta_01220	EC_28.fasta_01562	EC_31.fasta_02233	EC_33.fasta_01824	EC_42.fasta_02393	EC_52.fasta_03115	EC_54.fasta_04739	EC_59.fasta_02753	EC_61.fasta_01915
yjjP		threonine/serine ThrE exporter family protein	12	12	1	1	2670				770	833	806	EC_15.fasta_03837	EC_18.fasta_04232	EC_22.fasta_03714	EC_25.fasta_01209	EC_28.fasta_01573	EC_31.fasta_02244	EC_33.fasta_01813	EC_42.fasta_02404	EC_52.fasta_03104	EC_54.fasta_04750	EC_59.fasta_02764	EC_61.fasta_01904
yjjB		threonine/serine exporter	12	12	1	1	2669				473	473	473	EC_15.fasta_03838	EC_18.fasta_04231	EC_22.fasta_03713	EC_25.fasta_01208	EC_28.fasta_01574	EC_31.fasta_02245	EC_33.fasta_01812	EC_42.fasta_02405	EC_52.fasta_03103	EC_54.fasta_04751	EC_59.fasta_02765	EC_61.fasta_01903
ygdT		protein YgdT	12	12	1	1	7571				146	146	146	EC_15.fasta_03873	EC_18.fasta_00124	EC_22.fasta_01741	EC_25.fasta_02928	EC_28.fasta_02673	EC_31.fasta_03889	EC_33.fasta_03022	EC_42.fasta_01383	EC_52.fasta_03636	EC_54.fasta_02816	EC_59.fasta_01889	EC_61.fasta_01692
group_1565		hypothetical protein	12	12	1	1	7580				323	323	323	EC_15.fasta_03881	EC_18.fasta_00132	EC_22.fasta_01749	EC_25.fasta_02936	EC_28.fasta_02681	EC_31.fasta_03881	EC_33.fasta_03030	EC_42.fasta_01375	EC_52.fasta_03645	EC_54.fasta_02808	EC_59.fasta_01881	EC_61.fasta_01684
folA_1		type 3 dihydrofolate reductase	12	12	1	1	2766				479	590	580	EC_15.fasta_03908	EC_18.fasta_03905	EC_22.fasta_03483	EC_25.fasta_01296	EC_28.fasta_01483	EC_31.fasta_02156	EC_33.fasta_01900	EC_42.fasta_03736	EC_52.fasta_03191	EC_54.fasta_01391	EC_59.fasta_02672	EC_61.fasta_03376
ulaD_2		3-keto-L-gulonate-6-phosphate decarboxylase UlaD	12	12	1	1	1585				662	662	662	EC_15.fasta_03973	EC_18.fasta_00792	EC_22.fasta_03247	EC_25.fasta_02245	EC_28.fasta_03140	EC_31.fasta_01907	EC_33.fasta_02222	EC_42.fasta_02112	EC_52.fasta_02642	EC_54.fasta_01993	EC_59.fasta_04217	EC_61.fasta_00337
dkgB		2,5-didehydrogluconate reductase DkgB	12	12	1	1	3098				803	803	803	EC_15.fasta_03991	EC_18.fasta_01272	EC_22.fasta_03759	EC_25.fasta_00974	EC_28.fasta_01873	EC_31.fasta_02810	EC_33.fasta_02333	EC_42.fasta_04331	EC_52.fasta_02972	EC_54.fasta_03071	EC_59.fasta_01926	EC_61.fasta_02546
yafD		endonuclease/exonuclease/phosphatase family protein	12	12	1	1	3101				779	824	805	EC_15.fasta_03993	EC_18.fasta_01270	EC_22.fasta_03761	EC_25.fasta_00972	EC_28.fasta_01875	EC_31.fasta_02808	EC_33.fasta_02335	EC_42.fasta_04329	EC_52.fasta_02970	EC_54.fasta_03069	EC_59.fasta_01928	EC_61.fasta_02544
yafV		2-oxoglutaramate amidase	12	12	1	1	3135				770	770	770	EC_15.fasta_04026	EC_18.fasta_01262	EC_22.fasta_04128	EC_25.fasta_00964	EC_28.fasta_03957	EC_31.fasta_02800	EC_33.fasta_02343	EC_42.fasta_04321	EC_52.fasta_02962	EC_54.fasta_03406	EC_59.fasta_04790	EC_61.fasta_02536
ivy		Ivy family C-type lysozyme inhibitor	12	12	1	1	3136				446	473	452	EC_15.fasta_04027	EC_18.fasta_01261	EC_22.fasta_04127	EC_25.fasta_00963	EC_28.fasta_03958	EC_31.fasta_02799	EC_33.fasta_02344	EC_42.fasta_04320	EC_52.fasta_02961	EC_54.fasta_03407	EC_59.fasta_04789	EC_61.fasta_02535
flhA_1		flagellar biosynthesis protein FlhA	12	12	1	1	3145				1739	2093	1945	EC_15.fasta_04036	EC_18.fasta_01254	EC_22.fasta_04117	EC_25.fasta_00956	EC_28.fasta_03965	EC_31.fasta_02792	EC_33.fasta_02351	EC_42.fasta_04313	EC_52.fasta_02954	EC_54.fasta_03416	EC_59.fasta_04781	EC_61.fasta_02528
dinB		DNA polymerase IV	12	12	1	1	3147				1007	1055	1051	EC_15.fasta_04038	EC_18.fasta_01438	EC_22.fasta_04115	EC_25.fasta_00910	EC_28.fasta_03967	EC_31.fasta_00003	EC_33.fasta_02397	EC_42.fasta_02796	EC_52.fasta_02908	EC_54.fasta_03418	EC_59.fasta_04779	EC_61.fasta_02261
crl		sigma factor-binding protein Crl	12	12	1	1	3158				401	401	401	EC_15.fasta_04047	EC_18.fasta_01445	EC_22.fasta_04108	EC_25.fasta_00903	EC_28.fasta_03974	EC_31.fasta_00010	EC_33.fasta_02404	EC_42.fasta_02803	EC_52.fasta_02901	EC_54.fasta_03427	EC_59.fasta_04768	EC_61.fasta_02268
ecpA		common pilus major fimbrillin subunit EcpA	12	12	1	1	5448				551	587	584	EC_15.fasta_04062	EC_18.fasta_01463	EC_22.fasta_04143	EC_25.fasta_00885	EC_28.fasta_04004	EC_31.fasta_00028	EC_33.fasta_02422	EC_42.fasta_02821	EC_52.fasta_02883	EC_54.fasta_03459	EC_59.fasta_04757	EC_61.fasta_02286
ecpR		ECP biosynthesis operon DNA-binding transcriptional regulator EcpR	12	12	1	1	5447				542	542	542	EC_15.fasta_04063	EC_18.fasta_01464	EC_22.fasta_04144	EC_25.fasta_00884	EC_28.fasta_04005	EC_31.fasta_00029	EC_33.fasta_02423	EC_42.fasta_02822	EC_52.fasta_02882	EC_54.fasta_03460	EC_59.fasta_04756	EC_61.fasta_02287
fdrA_2		acyl-CoA synthetase FdrA	12	12	1	1	5403				1547	1547	1547	EC_15.fasta_04086	EC_18.fasta_01499	EC_22.fasta_04175	EC_25.fasta_00849	EC_28.fasta_04116	EC_31.fasta_00064	EC_33.fasta_02458	EC_42.fasta_02857	EC_52.fasta_01321	EC_54.fasta_03483	EC_59.fasta_01570	EC_61.fasta_02322
group_1603		hypothetical protein	12	12	1	1	5383				833	947	871	EC_15.fasta_04110	EC_18.fasta_01518	EC_22.fasta_00981	EC_25.fasta_00830	EC_28.fasta_04092	EC_31.fasta_00083	EC_33.fasta_02477	EC_42.fasta_02876	EC_52.fasta_01340	EC_54.fasta_03508	EC_59.fasta_01545	EC_61.fasta_02341
yaiP		glycosyltransferase	12	12	1	1	5368				1196	1196	1196	EC_15.fasta_04124	EC_18.fasta_03291	EC_22.fasta_00994	EC_25.fasta_03693	EC_28.fasta_04079	EC_31.fasta_04156	EC_33.fasta_02293	EC_42.fasta_04414	EC_52.fasta_02705	EC_54.fasta_03521	EC_59.fasta_01532	EC_61.fasta_01938
tauB		taurine ABC transporter ATP-binding subunit	12	12	1	1	5340				767	767	767	EC_15.fasta_04127	EC_18.fasta_01531	EC_22.fasta_00997	EC_25.fasta_00817	EC_28.fasta_04076	EC_31.fasta_00096	EC_33.fasta_02490	EC_42.fasta_02889	EC_52.fasta_01353	EC_54.fasta_03524	EC_59.fasta_01529	EC_61.fasta_02354
tauD		taurine dioxygenase	12	12	1	1	5338				851	851	851	EC_15.fasta_04129	EC_18.fasta_01533	EC_22.fasta_00999	EC_25.fasta_00815	EC_28.fasta_04074	EC_31.fasta_00098	EC_33.fasta_02492	EC_42.fasta_02891	EC_52.fasta_01355	EC_54.fasta_03526	EC_59.fasta_01527	EC_61.fasta_02356
lplA		lipoate--protein ligase LplA	12	12	1	1	2692				1016	1016	1016	EC_15.fasta_04154	EC_18.fasta_03841	EC_22.fasta_03738	EC_25.fasta_01233	EC_28.fasta_01549	EC_31.fasta_02220	EC_33.fasta_01837	EC_42.fasta_03672	EC_52.fasta_03128	EC_54.fasta_01327	EC_59.fasta_02740	EC_61.fasta_03440
trpR		trp operon repressor	12	12	1	1	2699				296	296	296	EC_15.fasta_04161	EC_18.fasta_03848	EC_22.fasta_03745	EC_25.fasta_01240	EC_28.fasta_01542	EC_31.fasta_02213	EC_33.fasta_01844	EC_42.fasta_03679	EC_52.fasta_03135	EC_54.fasta_01334	EC_59.fasta_02731	EC_61.fasta_03433
gpmB		2,3-diphosphoglycerate-dependent phosphoglycerate mutase GpmB	12	12	1	1	2701				647	647	647	EC_15.fasta_04163	EC_18.fasta_03850	EC_22.fasta_03747	EC_25.fasta_01242	EC_28.fasta_01540	EC_31.fasta_02211	EC_33.fasta_01846	EC_42.fasta_03681	EC_52.fasta_03137	EC_54.fasta_01336	EC_59.fasta_02729	EC_61.fasta_03431
mokC		type I toxin-antitoxin system toxin MokC	12	12	1	1	2723				152	209	166	EC_15.fasta_04184	EC_18.fasta_03871	EC_22.fasta_03516	EC_25.fasta_01263	EC_28.fasta_01518	EC_31.fasta_02190	EC_33.fasta_01867	EC_42.fasta_03702	EC_52.fasta_03158	EC_54.fasta_01357	EC_59.fasta_02708	EC_61.fasta_03410
bglA		6-phospho-beta-glucosidase BglA	12	12	1	1	7512				1433	1433	1433	EC_15.fasta_04257	EC_18.fasta_00071	EC_22.fasta_01659	EC_25.fasta_02875	EC_28.fasta_00687	EC_31.fasta_03942	EC_33.fasta_04539	EC_42.fasta_01436	EC_52.fasta_03583	EC_54.fasta_03361	EC_59.fasta_03260	EC_61.fasta_01745
ygfX		protein YgfX	12	12	1	1	7517				407	407	407	EC_15.fasta_04262	EC_18.fasta_00076	EC_22.fasta_01664	EC_25.fasta_02880	EC_28.fasta_00692	EC_31.fasta_03937	EC_33.fasta_04534	EC_42.fasta_01431	EC_52.fasta_03588	EC_54.fasta_03366	EC_59.fasta_03265	EC_61.fasta_01740
dsbC		bifunctional protein-disulfide isomerase/oxidoreductase DsbC	12	12	1	1	7520				710	710	710	EC_15.fasta_04265	EC_18.fasta_00079	EC_22.fasta_01667	EC_25.fasta_02883	EC_28.fasta_00695	EC_31.fasta_03934	EC_33.fasta_04531	EC_42.fasta_01428	EC_52.fasta_03591	EC_54.fasta_03369	EC_59.fasta_03268	EC_61.fasta_01737
yhjB		helix-turn-helix transcriptional regulator	12	12	1	1	1014				452	602	589	EC_15.fasta_04271	EC_18.fasta_04896	EC_22.fasta_03313	EC_25.fasta_03191	EC_28.fasta_03209	EC_31.fasta_00850	EC_33.fasta_03974	EC_42.fasta_04090	EC_52.fasta_03807	EC_54.fasta_01928	EC_59.fasta_04260	EC_61.fasta_00272
ydeR		fimbrial protein	12	12	1	1	4369				503	503	503	EC_15.fasta_04272	EC_18.fasta_02330	EC_22.fasta_04966	EC_25.fasta_04388	EC_28.fasta_03354	EC_31.fasta_03490	EC_33.fasta_03223	EC_42.fasta_04629	EC_52.fasta_00417	EC_54.fasta_03037	EC_59.fasta_04826	EC_61.fasta_03001
pqqL		M16 family metallopeptidase	12	12	1	1	4361				809	2783	1631	EC_15.fasta_04289	EC_18.fasta_02323	EC_22.fasta_04975	EC_25.fasta_04382	EC_28.fasta_04351	EC_31.fasta_03497	EC_33.fasta_03216	EC_42.fasta_04622	EC_52.fasta_00410	EC_54.fasta_03028	EC_59.fasta_04836	EC_61.fasta_04995
yeeY		LysR substrate-binding domain-containing protein	12	12	1	1	2431				929	950	946	EC_15.fasta_04305	EC_18.fasta_03202	EC_22.fasta_00629	EC_25.fasta_03646	EC_28.fasta_00848	EC_31.fasta_03767	EC_33.fasta_00548	EC_42.fasta_00323	EC_52.fasta_00989	EC_54.fasta_04680	EC_59.fasta_00143	EC_61.fasta_04446
acpH		ACP phosphodiesterase	12	12	1	1	5306				581	581	581	EC_15.fasta_04345	EC_18.fasta_01564	EC_22.fasta_01031	EC_25.fasta_00783	EC_28.fasta_00031	EC_31.fasta_00129	EC_33.fasta_02523	EC_42.fasta_02922	EC_52.fasta_01386	EC_54.fasta_03858	EC_59.fasta_01494	EC_61.fasta_02387
malZ		maltodextrin glucosidase	12	12	1	1	5307				1817	1817	1817	EC_15.fasta_04346	EC_18.fasta_01563	EC_22.fasta_01030	EC_25.fasta_00784	EC_28.fasta_00030	EC_31.fasta_00128	EC_33.fasta_02522	EC_42.fasta_02921	EC_52.fasta_01385	EC_54.fasta_03857	EC_59.fasta_01496	EC_61.fasta_02386
sbcC		exonuclease subunit SbcC	12	12	1	1	5313				3143	3146	3143	EC_15.fasta_04352	EC_18.fasta_01557	EC_22.fasta_01024	EC_25.fasta_00790	EC_28.fasta_00024	EC_31.fasta_00122	EC_33.fasta_02516	EC_42.fasta_02915	EC_52.fasta_01379	EC_54.fasta_03851	EC_59.fasta_01502	EC_61.fasta_02380
aroM		AroM family protein	12	12	1	1	5320				677	677	677	EC_15.fasta_04357	EC_18.fasta_01551	EC_22.fasta_01018	EC_25.fasta_00796	EC_28.fasta_00018	EC_31.fasta_00116	EC_33.fasta_02510	EC_42.fasta_02909	EC_52.fasta_01373	EC_54.fasta_03546	EC_59.fasta_01508	EC_61.fasta_02374
rbsD		D-ribose pyranase	12	12	1	1	1332				419	419	419	EC_15.fasta_04378	EC_18.fasta_00964	EC_22.fasta_03605	EC_25.fasta_02074	EC_28.fasta_02976	EC_31.fasta_02079	EC_33.fasta_01136	EC_42.fasta_01940	EC_52.fasta_02471	EC_54.fasta_03020	EC_59.fasta_03590	EC_61.fasta_00508
group_165		fimbria/pilus outer membrane usher protein	12	12	1	1	4371				239	2651	2199	EC_15.fasta_00016	EC_18.fasta_02332	EC_22.fasta_04964	EC_25.fasta_04390	EC_28.fasta_03352	EC_31.fasta_03488	EC_33.fasta_03225	EC_42.fasta_04631	EC_52.fasta_00419	EC_54.fasta_03039	EC_59.fasta_04824	EC_61.fasta_03003
barA		two-component sensor histidine kinase BarA	12	12	1	1	7622				1508	2756	2652	EC_15.fasta_04442	EC_18.fasta_01343	EC_22.fasta_01786	EC_25.fasta_04272	EC_28.fasta_02718	EC_31.fasta_03087	EC_33.fasta_03863	EC_42.fasta_01178	EC_52.fasta_03465	EC_54.fasta_02773	EC_59.fasta_01839	EC_61.fasta_01165
yqcA		flavodoxin	12	12	1	1	7618				449	449	449	EC_15.fasta_04446	EC_18.fasta_01339	EC_22.fasta_01782	EC_25.fasta_04276	EC_28.fasta_02714	EC_31.fasta_03083	EC_33.fasta_03859	EC_42.fasta_01174	EC_52.fasta_03469	EC_54.fasta_02777	EC_59.fasta_01843	EC_61.fasta_01161
xni		flap endonuclease Xni	12	12	1	1	7610				845	845	845	EC_15.fasta_04466	EC_18.fasta_01331	EC_22.fasta_01774	EC_25.fasta_04284	EC_28.fasta_02706	EC_31.fasta_03075	EC_33.fasta_03851	EC_42.fasta_01166	EC_52.fasta_03477	EC_54.fasta_02785	EC_59.fasta_01851	EC_61.fasta_01153
murB		UDP-N-acetylmuramate dehydrogenase	12	12	1	11	2				1028	1028	1028	EC_15.fasta_04508	EC_18.fasta_02254	EC_22.fasta_05118	EC_25.fasta_04708	EC_28.fasta_04526	EC_31.fasta_05095	EC_33.fasta_04851	EC_42.fasta_05187	EC_52.fasta_04760	EC_54.fasta_04844	EC_59.fasta_04931	EC_61.fasta_04949
group_169		sensor domain-containing diguanylate cyclase	12	12	1	1	4395				947	1418	1326	EC_15.fasta_00032	EC_18.fasta_02341	EC_22.fasta_00035	EC_25.fasta_04399	EC_28.fasta_03334	EC_31.fasta_03479	EC_33.fasta_03234	EC_42.fasta_04640	EC_52.fasta_00428	EC_54.fasta_04716	EC_59.fasta_02295	EC_61.fasta_03012
rbn		ribonuclease BN	12	12	1	1	1823				917	935	921	EC_15.fasta_01348	EC_18.fasta_01057	EC_22.fasta_00350	EC_25.fasta_00037	EC_28.fasta_01716	EC_31.fasta_00694	EC_33.fasta_00161	EC_42.fasta_03326	EC_52.fasta_00742	EC_54.fasta_01574	EC_59.fasta_00688	EC_61.fasta_01577
dusC		tRNA dihydrouridine(16) synthase DusC	12	12	1	1	1690				947	977	951	EC_15.fasta_02491	EC_18.fasta_01186	EC_22.fasta_00755	EC_25.fasta_03372	EC_28.fasta_00971	EC_31.fasta_00823	EC_33.fasta_00032	EC_42.fasta_03455	EC_52.fasta_00871	EC_54.fasta_03652	EC_59.fasta_00557	EC_61.fasta_01448
rfaC		lipopolysaccharide heptosyltransferase RfaC	12	12	1	1	1528				956	992	963	EC_15.fasta_00562	EC_18.fasta_00830	EC_22.fasta_02377	EC_25.fasta_02207	EC_28.fasta_00313	EC_31.fasta_01945	EC_33.fasta_02184	EC_42.fasta_02074	EC_52.fasta_02604	EC_54.fasta_01317	EC_59.fasta_01984	EC_61.fasta_00375
lnt		apolipoprotein N-acyltransferase	12	12	1	1	3879				1538	1541	1538	EC_15.fasta_03124	EC_18.fasta_01794	EC_22.fasta_03140	EC_25.fasta_04138	EC_28.fasta_03919	EC_31.fasta_00359	EC_33.fasta_02752	EC_42.fasta_04081	EC_52.fasta_01922	EC_54.fasta_00181	EC_59.fasta_00794	EC_61.fasta_00645
waaH		UDP-glucuronate:LPS(HepIII) glycosyltransferase	12	12	1	1	1535				371	1034	978	EC_15.fasta_00567	EC_18.fasta_00825	EC_22.fasta_02372	EC_25.fasta_02212	EC_28.fasta_01183	EC_31.fasta_01940	EC_33.fasta_02189	EC_42.fasta_02079	EC_52.fasta_02609	EC_54.fasta_03551	EC_59.fasta_01979	EC_61.fasta_00370
ftsY		signal recognition particle-docking protein FtsY	12	12	1	2	118				1487	1496	1494	EC_15.fasta_00832	EC_18.fasta_02135	EC_22.fasta_01480	EC_25.fasta_01039	EC_28.fasta_01933	EC_31.fasta_02632	EC_33.fasta_03707	EC_42.fasta_03598	EC_52.fasta_01197	EC_54.fasta_00018	EC_59.fasta_02922	EC_61.fasta_02880
mocA		molybdenum cofactor cytidylyltransferase	12	12	1	1	7539				515	578	544	EC_15.fasta_00865	EC_18.fasta_00095	EC_22.fasta_01683	EC_25.fasta_02899	EC_28.fasta_00711	EC_31.fasta_03918	EC_33.fasta_04514	EC_42.fasta_01412	EC_52.fasta_03607	EC_54.fasta_03386	EC_59.fasta_03285	EC_61.fasta_01721
yjaB		acetyltransferase	12	12	1	1	5502				443	443	443	EC_15.fasta_01054	EC_18.fasta_00440	EC_22.fasta_04188	EC_25.fasta_00652	EC_28.fasta_00163	EC_31.fasta_01358	EC_33.fasta_01066	EC_42.fasta_02589	EC_52.fasta_04597	EC_54.fasta_02550	EC_59.fasta_03832	EC_61.fasta_02612
group_186		hypothetical protein	12	12	1	1	1742				203	2591	962	EC_15.fasta_01280	EC_18.fasta_01134	EC_22.fasta_00418	EC_25.fasta_03424	EC_28.fasta_04502	EC_31.fasta_00771	EC_33.fasta_00084	EC_42.fasta_03403	EC_52.fasta_00819	EC_54.fasta_03703	EC_59.fasta_00608	EC_61.fasta_01500
gspE_1		type II secretion system protein GspE	12	12	1	1	2829				422	1385	1181	EC_15.fasta_01784	EC_18.fasta_03965	EC_22.fasta_03429	EC_25.fasta_01356	EC_28.fasta_01429	EC_31.fasta_02096	EC_33.fasta_01960	EC_42.fasta_03796	EC_52.fasta_03252	EC_54.fasta_01447	EC_59.fasta_02616	EC_61.fasta_03316
betA		choline dehydrogenase	12	12	1	1	5413				1670	1688	1671	EC_15.fasta_04077	EC_18.fasta_01490	EC_22.fasta_04165	EC_25.fasta_00858	EC_28.fasta_04019	EC_31.fasta_00055	EC_33.fasta_02449	EC_42.fasta_02848	EC_52.fasta_00603	EC_54.fasta_03474	EC_59.fasta_04736	EC_61.fasta_02313
qorB		NAD(P)H:quinone oxidoreductase	12	12	1	1	5802				860	860	860	EC_15.fasta_01906	EC_18.fasta_03728	EC_22.fasta_00542	EC_25.fasta_00405	EC_28.fasta_02289	EC_31.fasta_02423	EC_33.fasta_00821	EC_42.fasta_01593	EC_52.fasta_01835	EC_54.fasta_00585	EC_59.fasta_03772	EC_61.fasta_01034
hemX		uroporphyrinogen-III C-methyltransferase	12	12	1	3	113				1181	1229	1201	EC_15.fasta_03075	EC_18.fasta_03476	EC_22.fasta_02932	EC_25.fasta_03277	EC_28.fasta_00793	EC_31.fasta_04296	EC_33.fasta_04164	EC_42.fasta_03199	EC_52.fasta_00218	EC_54.fasta_03794	EC_59.fasta_04458	EC_61.fasta_03980
yfiE		LysR family transcriptional regulator	12	12	1	1	1999				656	881	862	EC_15.fasta_02066	EC_18.fasta_04046	EC_22.fasta_04385	EC_25.fasta_00310	EC_28.fasta_01390	EC_31.fasta_04592	EC_33.fasta_00431	EC_42.fasta_04495	EC_52.fasta_01635	EC_54.fasta_01915	EC_59.fasta_03954	EC_61.fasta_03762
alkA		DNA-3-methyladenine glycosylase 2	12	12	1	1	1000				848	857	850	EC_15.fasta_02425	EC_18.fasta_03150	EC_22.fasta_00687	EC_25.fasta_03594	EC_28.fasta_00901	EC_31.fasta_03819	EC_33.fasta_00496	EC_42.fasta_00271	EC_52.fasta_00937	EC_54.fasta_03584	EC_59.fasta_00091	EC_61.fasta_04394
yegX		glycoside hydrolase family 25 protein	12	12	1	1	1647				497	818	791	EC_15.fasta_02453	EC_18.fasta_03122	EC_22.fasta_00717	EC_25.fasta_03334	EC_28.fasta_00932	EC_31.fasta_03847	EC_33.fasta_00468	EC_42.fasta_00243	EC_52.fasta_00909	EC_54.fasta_03614	EC_59.fasta_00518	EC_61.fasta_04366
group_213		hypothetical protein	12	12	1	1	1098				617	617	617	EC_15.fasta_02613	EC_18.fasta_02731	EC_22.fasta_04392	EC_25.fasta_03556	EC_28.fasta_02944	EC_31.fasta_01332	EC_33.fasta_03589	EC_42.fasta_02563	EC_52.fasta_00318	EC_54.fasta_01090	EC_59.fasta_03085	EC_61.fasta_04581
speF		ornithine decarboxylase SpeF	12	12	1	1	3846				710	2198	1950	EC_15.fasta_02748	EC_18.fasta_01833	EC_22.fasta_03110	EC_25.fasta_04099	EC_28.fasta_03948	EC_31.fasta_00398	EC_33.fasta_02791	EC_42.fasta_00602	EC_52.fasta_01961	EC_54.fasta_00149	EC_59.fasta_00826	EC_61.fasta_00684
fdrA_1		acyl-CoA synthetase FdrA	12	12	1	1	5188				953	1667	1607	EC_15.fasta_02777	EC_18.fasta_01678	EC_22.fasta_01140	EC_25.fasta_00668	EC_28.fasta_00137	EC_31.fasta_00243	EC_33.fasta_02637	EC_42.fasta_03036	EC_52.fasta_02728	EC_54.fasta_04098	EC_59.fasta_01383	EC_61.fasta_00530
dgcQ		cellulose biosynthesis regulator diguanylate cyclase DgcQ	12	12	1	1	6659				341	1694	1571	EC_15.fasta_03012	EC_18.fasta_04071	EC_22.fasta_00211	EC_25.fasta_02979	EC_28.fasta_00249	EC_31.fasta_03512	EC_33.fasta_03201	EC_42.fasta_00964	EC_52.fasta_04423	EC_54.fasta_02492	EC_59.fasta_03459	EC_61.fasta_00092
pxpA		5-oxoprolinase subunit PxpA	12	12	1	1	3829				734	734	734	EC_15.fasta_03435	EC_18.fasta_01846	EC_22.fasta_04483	EC_25.fasta_04086	EC_28.fasta_04127	EC_31.fasta_00411	EC_33.fasta_02804	EC_42.fasta_00589	EC_52.fasta_01974	EC_54.fasta_02319	EC_59.fasta_00840	EC_61.fasta_00697
yddE		PhzF family isomerase	12	12	1	1	6410				893	893	893	EC_15.fasta_03717	EC_18.fasta_02302	EC_22.fasta_03095	EC_25.fasta_01753	EC_28.fasta_03099	EC_31.fasta_04832	EC_33.fasta_03476	EC_42.fasta_04769	EC_52.fasta_04333	EC_54.fasta_04075	EC_59.fasta_02102	EC_61.fasta_02590
group_251		hypothetical protein	12	12	1	1	2674				236	236	236	EC_15.fasta_03833	EC_18.fasta_04236	EC_22.fasta_03718	EC_25.fasta_01213	EC_28.fasta_01569	EC_31.fasta_02240	EC_33.fasta_01817	EC_42.fasta_02400	EC_52.fasta_03108	EC_54.fasta_04746	EC_59.fasta_02760	EC_61.fasta_01908
group_260		hypothetical protein	12	12	1	1	5404				863	863	863	EC_15.fasta_04085	EC_18.fasta_01498	EC_22.fasta_04174	EC_25.fasta_00850	EC_28.fasta_04117	EC_31.fasta_00063	EC_33.fasta_02457	EC_42.fasta_02856	EC_52.fasta_01320	EC_54.fasta_03482	EC_59.fasta_01571	EC_61.fasta_02321
ydeS		fimbrial protein	12	12	1	1	4370				281	530	499	EC_15.fasta_00015	EC_18.fasta_02331	EC_22.fasta_04965	EC_25.fasta_04389	EC_28.fasta_03353	EC_31.fasta_03489	EC_33.fasta_03224	EC_42.fasta_04630	EC_52.fasta_00418	EC_54.fasta_03038	EC_59.fasta_04825	EC_61.fasta_03002
phsC		thiosulfate reductase cytochrome B subunit	12	12	1	1	5952				785	785	785	EC_15.fasta_00148	EC_18.fasta_02454	EC_22.fasta_00942	EC_25.fasta_04511	EC_28.fasta_00410	EC_31.fasta_03366	EC_33.fasta_03347	EC_42.fasta_02187	EC_52.fasta_00541	EC_54.fasta_00314	EC_59.fasta_00248	EC_61.fasta_03125
ydiV		anti-FlhDC factor	12	12	1	1	5990				263	713	675	EC_15.fasta_00185	EC_18.fasta_02491	EC_22.fasta_04831	EC_25.fasta_04548	EC_28.fasta_00448	EC_31.fasta_03329	EC_33.fasta_03384	EC_42.fasta_02224	EC_52.fasta_00578	EC_54.fasta_00351	EC_59.fasta_00286	EC_61.fasta_03162
astD		succinylglutamate-semialdehyde dehydrogenase	12	12	1	1	6030				1478	1478	1478	EC_15.fasta_00224	EC_18.fasta_02529	EC_22.fasta_03355	EC_25.fasta_03847	EC_28.fasta_00486	EC_31.fasta_03291	EC_33.fasta_03421	EC_42.fasta_02262	EC_52.fasta_01116	EC_54.fasta_00390	EC_59.fasta_00324	EC_61.fasta_03200
ynjC		ABC transporter permease	12	12	1	1	6039				1535	1535	1535	EC_15.fasta_00233	EC_18.fasta_02538	EC_22.fasta_03364	EC_25.fasta_03838	EC_28.fasta_00495	EC_31.fasta_03282	EC_33.fasta_03430	EC_42.fasta_02271	EC_52.fasta_01107	EC_54.fasta_00399	EC_59.fasta_00333	EC_61.fasta_03209
nudG		CTP pyrophosphohydrolase	12	12	1	1	6044				407	407	407	EC_15.fasta_00237	EC_18.fasta_02542	EC_22.fasta_03368	EC_25.fasta_03834	EC_28.fasta_00499	EC_31.fasta_03278	EC_33.fasta_04327	EC_42.fasta_02275	EC_52.fasta_01103	EC_54.fasta_00403	EC_59.fasta_00337	EC_61.fasta_03213
fliT		flagella biosynthesis regulatory protein FliT	12	12	1	1	6360				365	365	365	EC_15.fasta_00401	EC_18.fasta_04100	EC_22.fasta_00182	EC_25.fasta_03008	EC_28.fasta_03613	EC_31.fasta_03541	EC_33.fasta_03172	EC_42.fasta_00993	EC_52.fasta_04452	EC_54.fasta_02518	EC_59.fasta_03432	EC_61.fasta_00063
yciW		carboxymuconolactone decarboxylase family protein	12	12	1	1	6509				1115	1127	1126	EC_15.fasta_00508	EC_18.fasta_04395	EC_22.fasta_02230	EC_25.fasta_02356	EC_28.fasta_02541	EC_31.fasta_04941	EC_33.fasta_04043	EC_42.fasta_03870	EC_52.fasta_02834	EC_54.fasta_02423	EC_59.fasta_04333	EC_61.fasta_04668
ymdA		protein YmdA	12	12	1	1	4000				311	311	311	EC_15.fasta_00604	EC_18.fasta_02923	EC_22.fasta_02009	EC_25.fasta_01591	EC_28.fasta_01066	EC_31.fasta_01670	EC_33.fasta_01446	EC_42.fasta_00737	EC_52.fasta_02342	EC_54.fasta_00756	EC_59.fasta_01232	EC_61.fasta_04236
flgA		flagellar basal body P-ring formation chaperone FlgA	12	12	1	1	4027				659	659	659	EC_15.fasta_00631	EC_18.fasta_02896	EC_22.fasta_02036	EC_25.fasta_01564	EC_28.fasta_01093	EC_31.fasta_01643	EC_33.fasta_01473	EC_42.fasta_00710	EC_52.fasta_02369	EC_54.fasta_00783	EC_59.fasta_01259	EC_61.fasta_04209
ymgC		protein YmgC	12	12	1	1	4798				248	248	248	EC_15.fasta_00700	EC_18.fasta_04677	EC_22.fasta_02105	EC_25.fasta_02521	EC_28.fasta_02415	EC_31.fasta_02904	EC_33.fasta_01600	EC_42.fasta_04149	EC_52.fasta_03918	EC_54.fasta_00852	EC_59.fasta_01332	EC_61.fasta_00155
hofN		DNA utilization protein HofN	12	12	1	2	197				539	539	539	EC_15.fasta_00765	EC_18.fasta_02204	EC_22.fasta_01554	EC_25.fasta_01108	EC_28.fasta_02002	EC_31.fasta_02563	EC_33.fasta_03776	EC_42.fasta_03529	EC_52.fasta_01266	EC_54.fasta_00085	EC_59.fasta_02991	EC_61.fasta_02949
group_327		hypothetical protein	12	12	1	2	189				1724	1724	1724	EC_15.fasta_00773	EC_18.fasta_02195	EC_22.fasta_01546	EC_25.fasta_01099	EC_28.fasta_01994	EC_31.fasta_02572	EC_33.fasta_03767	EC_42.fasta_03538	EC_52.fasta_01257	EC_54.fasta_00077	EC_59.fasta_02983	EC_61.fasta_02940
rtcA		RNA 3'-terminal phosphate cyclase	12	12	1	2	169				446	1016	683	EC_15.fasta_00790	EC_18.fasta_02178	EC_22.fasta_01527	EC_25.fasta_01082	EC_28.fasta_01977	EC_31.fasta_02589	EC_33.fasta_03750	EC_42.fasta_03555	EC_52.fasta_01240	EC_54.fasta_00060	EC_59.fasta_02964	EC_61.fasta_02923
ugpQ		glycerophosphodiester phosphodiesterase	12	12	1	2	134				743	743	743	EC_15.fasta_00817	EC_18.fasta_02152	EC_22.fasta_01497	EC_25.fasta_01056	EC_28.fasta_01950	EC_31.fasta_02615	EC_33.fasta_03724	EC_42.fasta_03581	EC_52.fasta_01214	EC_54.fasta_00033	EC_59.fasta_02937	EC_61.fasta_02897
ampC		cephalosporin-hydrolyzing class C beta-lactamase EC-5	12	12	1	1	5733				1004	1133	1057	EC_15.fasta_00906	EC_18.fasta_03794	EC_22.fasta_00608	EC_25.fasta_00473	EC_28.fasta_02221	EC_31.fasta_02357	EC_33.fasta_00887	EC_42.fasta_01525	EC_52.fasta_01767	EC_54.fasta_00652	EC_59.fasta_03707	EC_61.fasta_00966
yjdF		Inner membrane protein YjdF	12	12	1	1	5673				629	650	643	EC_15.fasta_00938	EC_18.fasta_00579	EC_22.fasta_04251	EC_25.fasta_00514	EC_28.fasta_02189	EC_31.fasta_01497	EC_33.fasta_00928	EC_42.fasta_02728	EC_52.fasta_01725	EC_54.fasta_00684	EC_59.fasta_03675	EC_61.fasta_02751
rdcB		YjcZ-like family protein	12	12	1	1	5660				878	878	878	EC_15.fasta_00950	EC_18.fasta_00568	EC_22.fasta_04239	EC_25.fasta_00525	EC_28.fasta_02176	EC_31.fasta_01486	EC_33.fasta_00939	EC_42.fasta_02717	EC_52.fasta_01714	EC_54.fasta_00696	EC_59.fasta_03664	EC_61.fasta_02740
phnH		phosphonate C-P lyase system protein PhnH	12	12	1	1	5650				584	584	584	EC_15.fasta_00960	EC_18.fasta_00559	EC_22.fasta_04230	EC_25.fasta_00534	EC_28.fasta_02167	EC_31.fasta_01477	EC_33.fasta_00948	EC_42.fasta_02708	EC_52.fasta_01705	EC_54.fasta_00706	EC_59.fasta_03655	EC_61.fasta_02731
phnM		alpha-D-ribose 1-methylphosphonate 5-triphosphate diphosphatase	12	12	1	1	5645				1136	1136	1136	EC_15.fasta_00965	EC_18.fasta_00554	EC_22.fasta_04225	EC_25.fasta_00539	EC_28.fasta_02162	EC_31.fasta_01472	EC_33.fasta_00953	EC_42.fasta_02703	EC_52.fasta_01700	EC_54.fasta_00711	EC_59.fasta_03650	EC_61.fasta_02726
phnP		phosphonate metabolism protein PhnP	12	12	1	1	5642				758	758	758	EC_15.fasta_00968	EC_18.fasta_00551	EC_22.fasta_04222	EC_25.fasta_00542	EC_28.fasta_02159	EC_31.fasta_01469	EC_33.fasta_00956	EC_42.fasta_02700	EC_52.fasta_01697	EC_54.fasta_00714	EC_59.fasta_03647	EC_61.fasta_02723
nrfG		heme lyase NrfEFG subunit NrfG	12	12	1	1	5618				596	596	596	EC_15.fasta_00986	EC_18.fasta_00528	EC_22.fasta_04210	EC_25.fasta_00565	EC_28.fasta_02141	EC_31.fasta_01446	EC_33.fasta_00979	EC_42.fasta_02677	EC_52.fasta_01674	EC_54.fasta_00732	EC_59.fasta_03629	EC_61.fasta_02700
yjbG		capsule biosynthesis GfcC family protein	12	12	1	1	5533				737	737	737	EC_15.fasta_01038	EC_18.fasta_00464	EC_22.fasta_01374	EC_25.fasta_00628	EC_28.fasta_00189	EC_31.fasta_01382	EC_33.fasta_01042	EC_42.fasta_02613	EC_52.fasta_03898	EC_54.fasta_02566	EC_59.fasta_03877	EC_61.fasta_02636
ycaI		ComEC family protein	12	12	1	1	3551				2264	2264	2264	EC_15.fasta_01133	EC_18.fasta_03032	EC_22.fasta_01272	EC_25.fasta_04331	EC_28.fasta_03496	EC_31.fasta_01779	EC_33.fasta_01336	EC_42.fasta_00846	EC_52.fasta_02232	EC_54.fasta_02120	EC_59.fasta_01113	EC_61.fasta_03716
rutE		malonic semialdehyde reductase	12	12	1	1	3460				590	590	590	EC_15.fasta_01227	EC_18.fasta_02953	EC_22.fasta_01176	EC_25.fasta_01621	EC_28.fasta_03590	EC_31.fasta_01700	EC_33.fasta_01415	EC_42.fasta_00767	EC_52.fasta_02311	EC_54.fasta_02025	EC_59.fasta_01200	EC_61.fasta_04266
menE		o-succinylbenzoate--CoA ligase	12	12	1	1	1815				1355	1355	1355	EC_15.fasta_01340	EC_18.fasta_01065	EC_22.fasta_00358	EC_25.fasta_00029	EC_28.fasta_01724	EC_31.fasta_00702	EC_33.fasta_00153	EC_42.fasta_03334	EC_52.fasta_00750	EC_54.fasta_01566	EC_59.fasta_00680	EC_61.fasta_01569
ypdF		aminopeptidase	12	12	1	1	2245				968	1085	1075	EC_15.fasta_01460	EC_18.fasta_03646	EC_22.fasta_02508	EC_25.fasta_00144	EC_28.fasta_01200	EC_31.fasta_04477	EC_33.fasta_00268	EC_42.fasta_01674	EC_52.fasta_00635	EC_54.fasta_01677	EC_59.fasta_02517	EC_61.fasta_03927
tmcA		tRNA cytosine(34) acetyltransferase TmcA	12	12	1	1	2169				2015	2015	2015	EC_15.fasta_01536	EC_18.fasta_03571	EC_22.fasta_02587	EC_25.fasta_00220	EC_28.fasta_01281	EC_31.fasta_04553	EC_33.fasta_00341	EC_42.fasta_01750	EC_52.fasta_01545	EC_54.fasta_01757	EC_59.fasta_02435	EC_61.fasta_03852
rhaT		L-rhamnose/proton symporter RhaT	12	12	1	1	1195				800	1034	1014	EC_15.fasta_01686	EC_18.fasta_02692	EC_22.fasta_04036	EC_25.fasta_03517	EC_28.fasta_02879	EC_31.fasta_01293	EC_33.fasta_03550	EC_42.fasta_02524	EC_52.fasta_00356	EC_54.fasta_01053	EC_59.fasta_03172	EC_61.fasta_03576
yihF		YdgA family protein	12	12	1	1	1118				1277	1430	1353	EC_15.fasta_01736	EC_18.fasta_02645	EC_22.fasta_04090	EC_25.fasta_03470	EC_28.fasta_02930	EC_31.fasta_01246	EC_33.fasta_03503	EC_42.fasta_02477	EC_52.fasta_00403	EC_54.fasta_01004	EC_59.fasta_03116	EC_61.fasta_03529
mobA		molybdenum cofactor guanylyltransferase MobA	12	12	1	1	1113				584	584	584	EC_15.fasta_01740	EC_18.fasta_02640	EC_22.fasta_04094	EC_25.fasta_03466	EC_28.fasta_02934	EC_31.fasta_01241	EC_33.fasta_03498	EC_42.fasta_02472	EC_52.fasta_00408	EC_54.fasta_01000	EC_59.fasta_03112	EC_61.fasta_03524
thiQ		thiamine ABC transporter ATP-binding protein ThiQ	12	12	1	1	2789				698	698	698	EC_15.fasta_01746	EC_18.fasta_03928	EC_22.fasta_03467	EC_25.fasta_01319	EC_28.fasta_01467	EC_31.fasta_02133	EC_33.fasta_01923	EC_42.fasta_03759	EC_52.fasta_03214	EC_54.fasta_01408	EC_59.fasta_02653	EC_61.fasta_03353
mutT		8-oxo-dGTP diphosphatase MutT	12	12	1	1	2823				389	398	394	EC_15.fasta_01778	EC_18.fasta_03959	EC_22.fasta_03435	EC_25.fasta_01350	EC_28.fasta_01435	EC_31.fasta_02102	EC_33.fasta_01954	EC_42.fasta_03790	EC_52.fasta_03245	EC_54.fasta_01440	EC_59.fasta_02622	EC_61.fasta_03322
group_358		hypothetical protein	12	12	1	1	5862				1502	1682	1517	EC_15.fasta_01860	EC_18.fasta_03681	EC_22.fasta_00493	EC_25.fasta_00360	EC_28.fasta_02334	EC_31.fasta_02470	EC_33.fasta_00774	EC_42.fasta_01640	EC_52.fasta_01882	EC_54.fasta_00541	EC_59.fasta_03820	EC_61.fasta_01081
nanK		N-acetylmannosamine kinase	12	12	1	1	7105				875	875	875	EC_15.fasta_02154	EC_18.fasta_00711	EC_22.fasta_03854	EC_25.fasta_02010	EC_28.fasta_01822	EC_31.fasta_00990	EC_33.fasta_02024	EC_42.fasta_01835	EC_52.fasta_00081	EC_54.fasta_04526	EC_59.fasta_04048	EC_61.fasta_02199
yhbX		phosphoethanolamine transferase	12	12	1	1	7152				998	1625	1482	EC_15.fasta_02198	EC_18.fasta_00669	EC_22.fasta_03897	EC_25.fasta_01968	EC_28.fasta_01778	EC_31.fasta_00948	EC_33.fasta_02066	EC_42.fasta_01877	EC_52.fasta_00123	EC_54.fasta_01157	EC_59.fasta_04091	EC_61.fasta_02241
yhbQ		DNA damage response exodeoxyribonuclease YhbQ	12	12	1	1	7169				278	311	301	EC_15.fasta_02216	EC_18.fasta_00651	EC_22.fasta_01978	EC_25.fasta_01950	EC_28.fasta_01760	EC_31.fasta_00930	EC_33.fasta_02084	EC_42.fasta_01895	EC_52.fasta_00141	EC_54.fasta_01175	EC_59.fasta_04109	EC_61.fasta_04478
tilS		tRNA(Ile)-lysidine synthase	12	12	1	1	2883				1298	1313	1306	EC_15.fasta_02345	EC_18.fasta_00358	EC_22.fasta_00430	EC_25.fasta_01446	EC_28.fasta_04235	EC_31.fasta_04416	EC_33.fasta_04341	EC_42.fasta_03119	EC_52.fasta_03293	EC_54.fasta_01528	EC_59.fasta_02534	EC_61.fasta_04050
yaeF		YaeF family permuted papain-like enzyme	12	12	1	1	2877				581	824	783	EC_15.fasta_02351	EC_18.fasta_00352	EC_22.fasta_04607	EC_25.fasta_01452	EC_28.fasta_04229	EC_31.fasta_04422	EC_33.fasta_04335	EC_42.fasta_03125	EC_52.fasta_03287	EC_54.fasta_01534	EC_59.fasta_02528	EC_61.fasta_04044
pphC		protein-serine/threonine phosphatase PphC	12	12	1	1	1004				680	761	727	EC_15.fasta_02429	EC_18.fasta_03147	EC_22.fasta_00691	EC_25.fasta_03591	EC_28.fasta_00905	EC_31.fasta_03822	EC_33.fasta_00493	EC_42.fasta_00268	EC_52.fasta_00934	EC_54.fasta_03588	EC_59.fasta_00088	EC_61.fasta_04391
yehE		YehE family protein	12	12	1	1	1658				281	281	281	EC_15.fasta_02463	EC_18.fasta_03112	EC_22.fasta_00727	EC_25.fasta_03344	EC_28.fasta_00943	EC_31.fasta_03857	EC_33.fasta_00004	EC_42.fasta_00233	EC_52.fasta_00899	EC_54.fasta_03624	EC_59.fasta_00528	EC_61.fasta_04356
yehQ		SWIM zinc finger family protein	12	12	1	1	1672				2000	2003	2001	EC_15.fasta_02473	EC_18.fasta_01204	EC_22.fasta_00737	EC_25.fasta_03354	EC_28.fasta_00953	EC_31.fasta_00841	EC_33.fasta_00014	EC_42.fasta_03473	EC_52.fasta_00889	EC_54.fasta_03634	EC_59.fasta_00539	EC_61.fasta_01430
mnmH		tRNA 2-selenouridine(34) synthase MnmH	12	12	1	1	5202				1094	1106	1101	EC_15.fasta_02763	EC_18.fasta_01664	EC_22.fasta_01126	EC_25.fasta_00682	EC_28.fasta_00123	EC_31.fasta_00229	EC_33.fasta_02623	EC_42.fasta_03022	EC_52.fasta_02714	EC_54.fasta_04084	EC_59.fasta_01397	EC_61.fasta_00516
ybdZ		enterobactin biosynthesis protein YbdZ	12	12	1	1	3951				218	218	218	EC_15.fasta_02965	EC_18.fasta_01725	EC_22.fasta_03212	EC_25.fasta_04206	EC_28.fasta_02074	EC_31.fasta_00290	EC_33.fasta_02684	EC_42.fasta_04012	EC_52.fasta_04400	EC_54.fasta_00253	EC_59.fasta_04187	EC_61.fasta_00577
fes		enterochelin esterase	12	12	1	1	3952				1202	1202	1202	EC_15.fasta_02966	EC_18.fasta_01724	EC_22.fasta_03213	EC_25.fasta_04207	EC_28.fasta_02073	EC_31.fasta_00289	EC_33.fasta_02683	EC_42.fasta_04011	EC_52.fasta_04401	EC_54.fasta_00254	EC_59.fasta_04188	EC_61.fasta_00576
fdeC_1		inverse autotransporter beta domain-containing protein	12	12	1	1	6722				749	7103	1831	EC_15.fasta_02991	EC_18.fasta_03343	EC_22.fasta_00232	EC_25.fasta_03715	EC_28.fasta_02375	EC_31.fasta_04104	EC_33.fasta_02315	EC_42.fasta_04362	EC_52.fasta_02683	EC_54.fasta_04219	EC_59.fasta_03492	EC_61.fasta_01960
yedP		mannosyl-3-phosphoglycerate phosphatase-related protein	12	12	1	1	6658				656	818	802	EC_15.fasta_03014	EC_18.fasta_04072	EC_22.fasta_00210	EC_25.fasta_02980	EC_28.fasta_00250	EC_31.fasta_03513	EC_33.fasta_03200	EC_42.fasta_00965	EC_52.fasta_04424	EC_54.fasta_02493	EC_59.fasta_03458	EC_61.fasta_00091
aslB		anaerobic sulfatase maturase	12	12	1	3	35				1235	1235	1235	EC_15.fasta_03072	EC_18.fasta_03472	EC_22.fasta_02935	EC_25.fasta_03281	EC_28.fasta_00790	EC_31.fasta_04300	EC_33.fasta_04160	EC_42.fasta_03203	EC_52.fasta_00214	EC_54.fasta_03797	EC_59.fasta_04454	EC_61.fasta_03984
yigE		phosphodiester glycosidase family protein	12	12	1	3	99				764	764	764	EC_15.fasta_03086	EC_18.fasta_03489	EC_22.fasta_02918	EC_25.fasta_03264	EC_28.fasta_00804	EC_31.fasta_04283	EC_33.fasta_04177	EC_42.fasta_03186	EC_52.fasta_00231	EC_54.fasta_03783	EC_59.fasta_04471	EC_61.fasta_03967
yhdT		YhdT family protein	12	12	1	1	7072				242	242	242	EC_15.fasta_03166	EC_18.fasta_00751	EC_22.fasta_03820	EC_25.fasta_02050	EC_28.fasta_01855	EC_31.fasta_01030	EC_33.fasta_01984	EC_42.fasta_01795	EC_52.fasta_00041	EC_54.fasta_04559	EC_59.fasta_04006	EC_61.fasta_02159
yhdJ_1		adenine-specific DNA-methyltransferase	12	12	1	1	7067				212	884	828	EC_15.fasta_03171	EC_18.fasta_00756	EC_22.fasta_03815	EC_25.fasta_02055	EC_28.fasta_01860	EC_31.fasta_01035	EC_33.fasta_01979	EC_42.fasta_01790	EC_52.fasta_00036	EC_54.fasta_04564	EC_59.fasta_04001	EC_61.fasta_02154
phrB		deoxyribodipyrimidine photo-lyase	12	12	1	1	3834				1418	1418	1418	EC_15.fasta_03440	EC_18.fasta_01841	EC_22.fasta_04478	EC_25.fasta_04091	EC_28.fasta_04122	EC_31.fasta_00406	EC_33.fasta_02799	EC_42.fasta_00594	EC_52.fasta_01969	EC_54.fasta_02324	EC_59.fasta_00835	EC_61.fasta_00692
ybgA		YbgA family protein	12	12	1	1	3835				509	509	509	EC_15.fasta_03441	EC_18.fasta_01840	EC_22.fasta_04477	EC_25.fasta_04092	EC_28.fasta_04121	EC_31.fasta_00405	EC_33.fasta_02798	EC_42.fasta_00595	EC_52.fasta_01968	EC_54.fasta_02325	EC_59.fasta_00834	EC_61.fasta_00691
hlyE		Hemolysin E, chromosomal	12	12	1	1	4776				260	911	497	EC_15.fasta_03708	EC_18.fasta_04662	EC_22.fasta_02121	EC_25.fasta_02506	EC_28.fasta_02432	EC_31.fasta_02919	EC_33.fasta_01615	EC_42.fasta_04164	EC_52.fasta_03933	EC_54.fasta_00868	EC_59.fasta_03369	EC_61.fasta_00170
yddH		flavin reductase family protein	12	12	1	1	6412				569	569	569	EC_15.fasta_03715	EC_18.fasta_02300	EC_22.fasta_03097	EC_25.fasta_01755	EC_28.fasta_03097	EC_31.fasta_04834	EC_33.fasta_03473	EC_42.fasta_04771	EC_52.fasta_04335	EC_54.fasta_04077	EC_59.fasta_02104	EC_61.fasta_02587
cmtB		PTS mannitol transporter subunit IIA	12	12	1	1	7472				359	443	436	EC_15.fasta_03799	EC_18.fasta_00037	EC_22.fasta_01623	EC_25.fasta_02843	EC_28.fasta_00650	EC_31.fasta_03976	EC_33.fasta_04573	EC_42.fasta_01470	EC_52.fasta_03549	EC_54.fasta_03330	EC_59.fasta_01594	EC_61.fasta_01779
sgbU		L-ribulose-5-phosphate 3-epimerase	12	12	1	1	1584				860	860	860	EC_15.fasta_03972	EC_18.fasta_00793	EC_22.fasta_03246	EC_25.fasta_02244	EC_28.fasta_03139	EC_31.fasta_01908	EC_33.fasta_02221	EC_42.fasta_02111	EC_52.fasta_02641	EC_54.fasta_01994	EC_59.fasta_04216	EC_61.fasta_00338
lyxK		L-xylulokinase	12	12	1	1	1586				1496	1496	1496	EC_15.fasta_03974	EC_18.fasta_00791	EC_22.fasta_03248	EC_25.fasta_02246	EC_28.fasta_03141	EC_31.fasta_01906	EC_33.fasta_02223	EC_42.fasta_02113	EC_52.fasta_02643	EC_54.fasta_01992	EC_59.fasta_04218	EC_61.fasta_00336
yafL		C40 family peptidase	12	12	1	1	3143				626	773	737	EC_15.fasta_04034	EC_18.fasta_01256	EC_22.fasta_04120	EC_25.fasta_00958	EC_28.fasta_03963	EC_31.fasta_02794	EC_33.fasta_02349	EC_42.fasta_04315	EC_52.fasta_02956	EC_54.fasta_03414	EC_59.fasta_04782	EC_61.fasta_02530
group_421		RNA ligase RtcB family protein	12	12	1	1	3152				266	1139	920	EC_15.fasta_04042	EC_18.fasta_01440	EC_22.fasta_04113	EC_25.fasta_00908	EC_28.fasta_03969	EC_31.fasta_00005	EC_33.fasta_02399	EC_42.fasta_02798	EC_52.fasta_02906	EC_54.fasta_03422	EC_59.fasta_04775	EC_61.fasta_02263
lacA		galactoside O-acetyltransferase	12	12	1	1	5387				605	620	617	EC_15.fasta_04106	EC_18.fasta_01514	EC_22.fasta_00977	EC_25.fasta_00834	EC_28.fasta_04096	EC_31.fasta_00079	EC_33.fasta_02473	EC_42.fasta_02872	EC_52.fasta_01336	EC_54.fasta_03504	EC_59.fasta_01549	EC_61.fasta_02337
ubiH		2-octaprenyl-6-methoxyphenyl hydroxylase	12	12	1	1	7505				1178	1178	1178	EC_15.fasta_04251	EC_18.fasta_00066	EC_22.fasta_01653	EC_25.fasta_02870	EC_28.fasta_00680	EC_31.fasta_03947	EC_33.fasta_04544	EC_42.fasta_01441	EC_52.fasta_03578	EC_54.fasta_03355	EC_59.fasta_03255	EC_61.fasta_01750
hisIE		bifunctional phosphoribosyl-AMP cyclohydrolase/phosphoribosyl-ATP diphosphatase HisIE	12	12	1	1	2420				608	611	610	EC_15.fasta_04294	EC_18.fasta_03191	EC_22.fasta_00640	EC_25.fasta_03635	EC_28.fasta_00859	EC_31.fasta_03778	EC_33.fasta_00537	EC_42.fasta_00312	EC_52.fasta_00978	EC_54.fasta_04669	EC_59.fasta_00134	EC_61.fasta_04435
sbcB		exodeoxyribonuclease I	12	12	1	1	2474				1424	1427	1426	EC_15.fasta_04309	EC_18.fasta_03205	EC_22.fasta_00625	EC_25.fasta_03649	EC_28.fasta_00844	EC_31.fasta_03764	EC_33.fasta_00551	EC_42.fasta_00326	EC_52.fasta_00992	EC_54.fasta_04684	EC_59.fasta_00147	EC_61.fasta_04449
ygcE		FGGY-family carbohydrate kinase	12	12	1	1	7698				521	1478	1259	EC_15.fasta_04430	EC_18.fasta_01357	EC_22.fasta_01798	EC_25.fasta_02610	EC_28.fasta_02729	EC_31.fasta_03101	EC_33.fasta_03877	EC_42.fasta_01192	EC_52.fasta_03451	EC_54.fasta_02762	EC_59.fasta_02267	EC_61.fasta_01179
tam		trans-aconitate 2-methyltransferase	12	12	1	1	4392				758	758	758	EC_15.fasta_00029	EC_18.fasta_02338	EC_22.fasta_00038	EC_25.fasta_04396	EC_28.fasta_03337	EC_31.fasta_03482	EC_33.fasta_03231	EC_42.fasta_04637	EC_52.fasta_00425	EC_54.fasta_04719	EC_59.fasta_02298	EC_61.fasta_03009
eamA		O-acetylserine/cysteine exporter	12	12	1	1	4408				818	899	885	EC_15.fasta_00043	EC_18.fasta_02351	EC_22.fasta_00018	EC_25.fasta_04409	EC_28.fasta_03314	EC_31.fasta_03469	EC_33.fasta_03244	EC_42.fasta_04650	EC_52.fasta_00438	EC_54.fasta_04705	EC_59.fasta_02284	EC_61.fasta_03022
ydfI		mannitol dehydrogenase family protein	12	12	1	1	4418				1460	1460	1460	EC_15.fasta_00053	EC_18.fasta_02359	EC_22.fasta_00008	EC_25.fasta_04417	EC_28.fasta_03304	EC_31.fasta_03461	EC_33.fasta_03252	EC_42.fasta_04658	EC_52.fasta_00446	EC_54.fasta_04695	EC_59.fasta_02275	EC_61.fasta_03030
rspA		starvation-sensing protein RspA	12	12	1	1	5090				971	1214	1193	EC_15.fasta_00056	EC_18.fasta_02362	EC_22.fasta_00849	EC_25.fasta_04420	EC_28.fasta_03277	EC_31.fasta_03458	EC_33.fasta_03255	EC_42.fasta_04661	EC_52.fasta_00449	EC_54.fasta_04332	EC_59.fasta_04874	EC_61.fasta_03033
mliC		C-type lysozyme inhibitor	12	12	1	1	5024				323	323	323	EC_15.fasta_00116	EC_18.fasta_02423	EC_22.fasta_00910	EC_25.fasta_04480	EC_28.fasta_00378	EC_31.fasta_03397	EC_33.fasta_03316	EC_42.fasta_02156	EC_52.fasta_00510	EC_54.fasta_00282	EC_59.fasta_00216	EC_61.fasta_03094
ydhS		FAD-NAD(P)-binding protein	12	12	1	1	4996				1604	1604	1604	EC_15.fasta_00146	EC_18.fasta_02452	EC_22.fasta_00940	EC_25.fasta_04509	EC_28.fasta_00408	EC_31.fasta_03368	EC_33.fasta_03345	EC_42.fasta_02185	EC_52.fasta_00539	EC_54.fasta_00312	EC_59.fasta_00246	EC_61.fasta_03123
ydiT		ferredoxin family protein	12	12	1	1	5983				293	293	293	EC_15.fasta_00178	EC_18.fasta_02484	EC_22.fasta_00972	EC_25.fasta_04541	EC_28.fasta_00441	EC_31.fasta_03336	EC_33.fasta_03377	EC_42.fasta_02217	EC_52.fasta_00571	EC_54.fasta_00344	EC_59.fasta_00279	EC_61.fasta_03155
selO		protein adenylyltransferase SelO	12	12	1	1	5989				1436	1436	1436	EC_15.fasta_00184	EC_18.fasta_02490	EC_22.fasta_04832	EC_25.fasta_04547	EC_28.fasta_00447	EC_31.fasta_03330	EC_33.fasta_03383	EC_42.fasta_02223	EC_52.fasta_00577	EC_54.fasta_00350	EC_59.fasta_00285	EC_61.fasta_03161
chbC		PTS N,N'-diacetylchitobiose transporter subunit IIC	12	12	1	1	6021				1229	1358	1315	EC_15.fasta_00215	EC_18.fasta_02519	EC_22.fasta_03346	EC_25.fasta_03856	EC_28.fasta_00477	EC_31.fasta_03301	EC_33.fasta_03412	EC_42.fasta_02252	EC_52.fasta_01125	EC_54.fasta_00381	EC_59.fasta_00315	EC_61.fasta_03190
ydjX		TVP38/TMEM64 family protein	12	12	1	1	6034				710	710	710	EC_15.fasta_00228	EC_18.fasta_02533	EC_22.fasta_03359	EC_25.fasta_03843	EC_28.fasta_00490	EC_31.fasta_03287	EC_33.fasta_03425	EC_42.fasta_02266	EC_52.fasta_01112	EC_54.fasta_00394	EC_59.fasta_00328	EC_61.fasta_03204
yeaC		YeaC family protein	12	12	1	1	6062				272	272	272	EC_15.fasta_00255	EC_18.fasta_02560	EC_22.fasta_03378	EC_25.fasta_03816	EC_28.fasta_00509	EC_31.fasta_03260	EC_33.fasta_04309	EC_42.fasta_02293	EC_52.fasta_01085	EC_54.fasta_00421	EC_59.fasta_00355	EC_61.fasta_03231
pabB		aminodeoxychorismate synthase component 1	12	12	1	1	6096				1361	1361	1361	EC_15.fasta_00289	EC_18.fasta_02589	EC_22.fasta_00068	EC_25.fasta_03787	EC_28.fasta_00543	EC_31.fasta_03231	EC_33.fasta_04280	EC_42.fasta_02322	EC_52.fasta_01056	EC_54.fasta_00455	EC_59.fasta_00389	EC_61.fasta_03260
copD		copper homeostasis membrane protein CopD	12	12	1	1	6126				872	872	872	EC_15.fasta_00316	EC_18.fasta_02617	EC_22.fasta_00096	EC_25.fasta_03760	EC_28.fasta_00571	EC_31.fasta_03203	EC_33.fasta_04253	EC_42.fasta_02350	EC_52.fasta_01029	EC_54.fasta_00483	EC_59.fasta_00417	EC_61.fasta_03288
yebE		tellurite resistance TerB family protein	12	12	1	1	6132				659	659	659	EC_15.fasta_00322	EC_18.fasta_02623	EC_22.fasta_00102	EC_25.fasta_03754	EC_28.fasta_00577	EC_31.fasta_03197	EC_33.fasta_04247	EC_42.fasta_02356	EC_52.fasta_01023	EC_54.fasta_00489	EC_59.fasta_00423	EC_61.fasta_03294
yecM		VOC family protein	12	12	1	1	6256				566	566	566	EC_15.fasta_00353	EC_18.fasta_04491	EC_22.fasta_00134	EC_25.fasta_03112	EC_28.fasta_03661	EC_31.fasta_03648	EC_33.fasta_03066	EC_42.fasta_01099	EC_52.fasta_03825	EC_54.fasta_00520	EC_59.fasta_00454	EC_61.fasta_00016
flhe		flagellar protein FlhE	12	12	1	1	6258				392	395	392	EC_15.fasta_00356	EC_18.fasta_04489	EC_22.fasta_00137	EC_25.fasta_03110	EC_28.fasta_03658	EC_31.fasta_03646	EC_33.fasta_03068	EC_42.fasta_01097	EC_52.fasta_03827	EC_54.fasta_00523	EC_59.fasta_00456	EC_61.fasta_00018
fliZ		flagella biosynthesis regulatory protein FliZ	12	12	1	1	6351				551	551	551	EC_15.fasta_00396	EC_18.fasta_04105	EC_22.fasta_00177	EC_25.fasta_03013	EC_28.fasta_03618	EC_31.fasta_03546	EC_33.fasta_03167	EC_42.fasta_00998	EC_52.fasta_04457	EC_54.fasta_02523	EC_59.fasta_03427	EC_61.fasta_00058
yedK		SOS response-associated peptidase	12	12	1	1	6369				497	671	554	EC_15.fasta_00406	EC_18.fasta_04095	EC_22.fasta_00187	EC_25.fasta_03003	EC_28.fasta_03608	EC_31.fasta_03536	EC_33.fasta_03177	EC_42.fasta_00988	EC_52.fasta_04447	EC_54.fasta_02513	EC_59.fasta_03437	EC_61.fasta_00068
ymiA		YmiA family putative membrane protein	12	12	1	1	6494				128	128	128	EC_15.fasta_00523	EC_18.fasta_04381	EC_22.fasta_02216	EC_25.fasta_02370	EC_28.fasta_02526	EC_31.fasta_04955	EC_33.fasta_04057	EC_42.fasta_03884	EC_52.fasta_02848	EC_54.fasta_02438	EC_59.fasta_04319	EC_61.fasta_04654
radC		RadC family protein	12	12	1	1	1505				497	668	653	EC_15.fasta_00545	EC_18.fasta_00847	EC_22.fasta_02392	EC_25.fasta_02190	EC_28.fasta_00328	EC_31.fasta_01962	EC_33.fasta_02167	EC_42.fasta_02057	EC_52.fasta_02587	EC_54.fasta_01303	EC_59.fasta_01999	EC_61.fasta_00392
yceJ		cytochrome b	12	12	1	1	4012				566	566	566	EC_15.fasta_00616	EC_18.fasta_02911	EC_22.fasta_02021	EC_25.fasta_01579	EC_28.fasta_01078	EC_31.fasta_01658	EC_33.fasta_01458	EC_42.fasta_00725	EC_52.fasta_02354	EC_54.fasta_00768	EC_59.fasta_01244	EC_61.fasta_04224
group_536		hypothetical protein	12	12	1	1	4013				113	113	113	EC_15.fasta_00617	EC_18.fasta_02910	EC_22.fasta_02022	EC_25.fasta_01578	EC_28.fasta_01079	EC_31.fasta_01657	EC_33.fasta_01459	EC_42.fasta_00724	EC_52.fasta_02355	EC_54.fasta_00769	EC_59.fasta_01245	EC_61.fasta_04223
flgN		flagella biosynthesis chaperone FlgN	12	12	1	1	4025				416	416	416	EC_15.fasta_00629	EC_18.fasta_02898	EC_22.fasta_02034	EC_25.fasta_01566	EC_28.fasta_01091	EC_31.fasta_01645	EC_33.fasta_01471	EC_42.fasta_00712	EC_52.fasta_02367	EC_54.fasta_00781	EC_59.fasta_01257	EC_61.fasta_04211
flgE		flagellar hook protein FlgE	12	12	1	1	4031				1205	1208	1205	EC_15.fasta_00635	EC_18.fasta_02892	EC_22.fasta_02040	EC_25.fasta_01560	EC_28.fasta_01097	EC_31.fasta_01639	EC_33.fasta_01477	EC_42.fasta_00706	EC_52.fasta_02373	EC_54.fasta_00787	EC_59.fasta_01263	EC_61.fasta_04205
fhuE		ferric-rhodotorulic acid/ferric-coprogen receptor FhuE	12	12	1	1	4059				1634	2189	2142	EC_15.fasta_00660	EC_18.fasta_02867	EC_22.fasta_02065	EC_25.fasta_01535	EC_28.fasta_01122	EC_31.fasta_01614	EC_33.fasta_01502	EC_42.fasta_00681	EC_52.fasta_02399	EC_54.fasta_00812	EC_59.fasta_01290	EC_61.fasta_04180
ycgZ		regulatory protein YcgZ	12	12	1	1	4800				236	236	236	EC_15.fasta_00698	EC_18.fasta_04679	EC_22.fasta_02103	EC_25.fasta_02523	EC_28.fasta_02413	EC_31.fasta_02902	EC_33.fasta_01598	EC_42.fasta_04147	EC_52.fasta_03916	EC_54.fasta_00850	EC_59.fasta_01330	EC_61.fasta_00153
ariR		biofilm/acid-resistance regulator AriR	12	12	1	1	4799				266	266	266	EC_15.fasta_00699	EC_18.fasta_04678	EC_22.fasta_02104	EC_25.fasta_02522	EC_28.fasta_02414	EC_31.fasta_02903	EC_33.fasta_01599	EC_42.fasta_04148	EC_52.fasta_03917	EC_54.fasta_00851	EC_59.fasta_01331	EC_61.fasta_00154
ymgD		YmgD family protein	12	12	1	1	4790				161	329	301	EC_15.fasta_00705	EC_18.fasta_04673	EC_22.fasta_02110	EC_25.fasta_02517	EC_28.fasta_02420	EC_31.fasta_02908	EC_33.fasta_01604	EC_42.fasta_04153	EC_52.fasta_03922	EC_54.fasta_00857	EC_59.fasta_03358	EC_61.fasta_00159
tusB		sulfurtransferase complex subunit TusB	12	12	1	2	220				287	287	287	EC_15.fasta_00714	EC_18.fasta_02250	EC_22.fasta_01605	EC_25.fasta_01154	EC_28.fasta_04031	EC_31.fasta_02517	EC_33.fasta_03822	EC_42.fasta_03483	EC_52.fasta_01312	EC_54.fasta_00136	EC_59.fasta_03037	EC_61.fasta_02995
tusD		sulfurtransferase complex subunit TusD	12	12	1	2	222				386	386	386	EC_15.fasta_00716	EC_18.fasta_02248	EC_22.fasta_01603	EC_25.fasta_01152	EC_28.fasta_04033	EC_31.fasta_02519	EC_33.fasta_03820	EC_42.fasta_03485	EC_52.fasta_01310	EC_54.fasta_00134	EC_59.fasta_03035	EC_61.fasta_02993
pabA		aminodeoxychorismate synthase component 2	12	12	1	2	238				563	563	563	EC_15.fasta_00732	EC_18.fasta_02232	EC_22.fasta_01587	EC_25.fasta_01136	EC_28.fasta_04049	EC_31.fasta_02535	EC_33.fasta_03804	EC_42.fasta_03501	EC_52.fasta_01294	EC_54.fasta_00118	EC_59.fasta_03019	EC_61.fasta_02977
yhfS		aminotransferase class I/II-fold pyridoxal phosphate-dependent enzyme	12	12	1	2	216				1085	1085	1085	EC_15.fasta_00747	EC_18.fasta_02222	EC_22.fasta_01572	EC_25.fasta_01126	EC_28.fasta_02020	EC_31.fasta_02545	EC_33.fasta_03794	EC_42.fasta_03511	EC_52.fasta_01284	EC_54.fasta_00103	EC_59.fasta_03009	EC_61.fasta_02967
hofO		DNA utilization protein HofO	12	12	1	2	198				440	440	440	EC_15.fasta_00764	EC_18.fasta_02205	EC_22.fasta_01555	EC_25.fasta_01109	EC_28.fasta_02003	EC_31.fasta_02562	EC_33.fasta_03777	EC_42.fasta_03528	EC_52.fasta_01267	EC_54.fasta_00086	EC_59.fasta_02992	EC_61.fasta_02950
gntX		DNA utilization protein GntX	12	12	1	2	175				683	683	683	EC_15.fasta_00784	EC_18.fasta_02184	EC_22.fasta_01533	EC_25.fasta_01088	EC_28.fasta_01983	EC_31.fasta_02583	EC_33.fasta_03756	EC_42.fasta_03549	EC_52.fasta_01246	EC_54.fasta_00066	EC_59.fasta_02970	EC_61.fasta_02929
rtcR		DNA-binding transcriptional regulator RtcR	12	12	1	2	167				335	1598	861	EC_15.fasta_00792	EC_18.fasta_02177	EC_22.fasta_01525	EC_25.fasta_01081	EC_28.fasta_01975	EC_31.fasta_02590	EC_33.fasta_03749	EC_42.fasta_03556	EC_52.fasta_01239	EC_54.fasta_00058	EC_59.fasta_02962	EC_61.fasta_02922
aaaT		L-amino acid N-acetyltransferase AaaT	12	12	1	2	141				488	488	488	EC_15.fasta_00810	EC_18.fasta_02155	EC_22.fasta_01504	EC_25.fasta_01059	EC_28.fasta_01954	EC_31.fasta_02612	EC_33.fasta_03727	EC_42.fasta_03578	EC_52.fasta_01217	EC_54.fasta_00040	EC_59.fasta_02940	EC_61.fasta_02900
panM		aspartate 1-decarboxylase autocleavage activator PanM	12	12	1	2	124				383	383	383	EC_15.fasta_00827	EC_18.fasta_02142	EC_22.fasta_01487	EC_25.fasta_01046	EC_28.fasta_01940	EC_31.fasta_02625	EC_33.fasta_03714	EC_42.fasta_03591	EC_52.fasta_01204	EC_54.fasta_00023	EC_59.fasta_02927	EC_61.fasta_02887
yqeC		selenium cofactor biosynthesis protein YqeC	12	12	1	1	7540				479	770	745	EC_15.fasta_00864	EC_18.fasta_00096	EC_22.fasta_01684	EC_25.fasta_02900	EC_28.fasta_00712	EC_31.fasta_03917	EC_33.fasta_04513	EC_42.fasta_01411	EC_52.fasta_03608	EC_54.fasta_03387	EC_59.fasta_03286	EC_61.fasta_01720
xanQ		xanthine/proton symporter XanQ	12	12	1	1	7534				815	1400	1351	EC_15.fasta_00870	EC_18.fasta_00090	EC_22.fasta_01678	EC_25.fasta_02894	EC_28.fasta_00706	EC_31.fasta_03923	EC_33.fasta_04519	EC_42.fasta_01417	EC_52.fasta_03602	EC_54.fasta_03381	EC_59.fasta_03280	EC_61.fasta_01726
yjfI		YjfI family protein	12	12	1	1	5761				95	401	375	EC_15.fasta_00875	EC_18.fasta_03766	EC_22.fasta_00579	EC_25.fasta_00443	EC_28.fasta_02252	EC_31.fasta_02385	EC_33.fasta_00859	EC_42.fasta_01555	EC_52.fasta_01797	EC_54.fasta_00623	EC_59.fasta_03736	EC_61.fasta_00996
yjeJ		YjeJ family protein	12	12	1	1	5726				857	869	868	EC_15.fasta_00913	EC_18.fasta_03801	EC_22.fasta_00615	EC_25.fasta_00480	EC_28.fasta_02214	EC_31.fasta_02350	EC_33.fasta_00894	EC_42.fasta_01518	EC_52.fasta_01760	EC_54.fasta_00659	EC_59.fasta_03700	EC_61.fasta_00959
cadC		lysine decarboxylation/transport transcriptional activator CadC	12	12	1	1	5696				1055	1538	1497	EC_15.fasta_00925	EC_18.fasta_00600	EC_22.fasta_04264	EC_25.fasta_00492	EC_28.fasta_02202	EC_31.fasta_01518	EC_33.fasta_00906	EC_42.fasta_02749	EC_52.fasta_01747	EC_54.fasta_00671	EC_59.fasta_03688	EC_61.fasta_02773
yjdI		4Fe-4S mono-cluster protein YjdI	12	12	1	1	5678				230	230	230	EC_15.fasta_00933	EC_18.fasta_00584	EC_22.fasta_04256	EC_25.fasta_00509	EC_28.fasta_02194	EC_31.fasta_01502	EC_33.fasta_00923	EC_42.fasta_02733	EC_52.fasta_01730	EC_54.fasta_00679	EC_59.fasta_03680	EC_61.fasta_02756
pmrR		LpxT activity modulator PmrR	12	12	1	1	5662				89	89	89	EC_15.fasta_00948	EC_18.fasta_00570	EC_22.fasta_04241	EC_25.fasta_00523	EC_28.fasta_02178	EC_31.fasta_01488	EC_33.fasta_00937	EC_42.fasta_02719	EC_52.fasta_01716	EC_54.fasta_00694	EC_59.fasta_03666	EC_61.fasta_02742
yjdN		VOC family metalloprotein YjdN	12	12	1	1	5656				305	443	431	EC_15.fasta_00953	EC_18.fasta_00565	EC_22.fasta_04236	EC_25.fasta_00528	EC_28.fasta_02173	EC_31.fasta_01483	EC_33.fasta_00942	EC_42.fasta_02714	EC_52.fasta_01711	EC_54.fasta_00700	EC_59.fasta_03661	EC_61.fasta_02737
phnL		phosphonate C-P lyase system protein PhnL	12	12	1	1	5646				680	680	680	EC_15.fasta_00964	EC_18.fasta_00555	EC_22.fasta_04226	EC_25.fasta_00538	EC_28.fasta_02163	EC_31.fasta_01473	EC_33.fasta_00952	EC_42.fasta_02704	EC_52.fasta_01701	EC_54.fasta_00710	EC_59.fasta_03651	EC_61.fasta_02727
phnN		ribose 1,5-bisphosphokinase	12	12	1	1	5644				557	557	557	EC_15.fasta_00966	EC_18.fasta_00553	EC_22.fasta_04224	EC_25.fasta_00540	EC_28.fasta_02161	EC_31.fasta_01471	EC_33.fasta_00954	EC_42.fasta_02702	EC_52.fasta_01699	EC_54.fasta_00712	EC_59.fasta_03649	EC_61.fasta_02725
nrfF		heme lyase NrfEFG subunit NrfF	12	12	1	1	5617				383	383	383	EC_15.fasta_00987	EC_18.fasta_00527	EC_22.fasta_04209	EC_25.fasta_00566	EC_28.fasta_02140	EC_31.fasta_01445	EC_33.fasta_00980	EC_42.fasta_02676	EC_52.fasta_01673	EC_54.fasta_00733	EC_59.fasta_03628	EC_61.fasta_02699
nrfE		heme lyase CcmF/NrfE family subunit	12	12	1	1	5616				1622	1622	1622	EC_15.fasta_00988	EC_18.fasta_00526	EC_22.fasta_04208	EC_25.fasta_00567	EC_28.fasta_02139	EC_31.fasta_01444	EC_33.fasta_00981	EC_42.fasta_02675	EC_52.fasta_01672	EC_54.fasta_00734	EC_59.fasta_03627	EC_61.fasta_02698
pdeC		c-di-GMP phosphodiesterase PdeC	12	12	1	1	5602				641	1586	1507	EC_15.fasta_01001	EC_18.fasta_00511	EC_22.fasta_04195	EC_25.fasta_00582	EC_28.fasta_02126	EC_31.fasta_01429	EC_33.fasta_00996	EC_42.fasta_02660	EC_52.fasta_01657	EC_54.fasta_02603	EC_59.fasta_03615	EC_61.fasta_02683
dusA		tRNA dihydrouridine(20/20a) synthase DusA	12	12	1	1	5564				995	1037	1012	EC_15.fasta_01014	EC_18.fasta_00483	EC_22.fasta_01398	EC_25.fasta_00610	EC_28.fasta_00211	EC_31.fasta_01401	EC_33.fasta_01024	EC_42.fasta_02632	EC_52.fasta_03880	EC_54.fasta_02590	EC_59.fasta_03602	EC_61.fasta_02655
yjbH_2		YjbH domain-containing protein	12	12	1	1	5534				1301	2096	1831	EC_15.fasta_01037	EC_18.fasta_00466	EC_22.fasta_01375	EC_25.fasta_00627	EC_28.fasta_00190	EC_31.fasta_01384	EC_33.fasta_01041	EC_42.fasta_02615	EC_52.fasta_03897	EC_54.fasta_02567	EC_59.fasta_03878	EC_61.fasta_02638
ycaL		metallopeptidase YcaL	12	12	1	1	3577				746	764	755	EC_15.fasta_01129	EC_18.fasta_03036	EC_22.fasta_01276	EC_25.fasta_04335	EC_28.fasta_03492	EC_31.fasta_01783	EC_33.fasta_01332	EC_42.fasta_00850	EC_52.fasta_02228	EC_54.fasta_02124	EC_59.fasta_01109	EC_61.fasta_03712
ssuA		aliphatic sulfonate ABC transporter substrate-binding protein SsuA	12	12	1	1	3526				959	959	959	EC_15.fasta_01156	EC_18.fasta_03009	EC_22.fasta_01249	EC_25.fasta_01677	EC_28.fasta_03519	EC_31.fasta_01756	EC_33.fasta_01359	EC_42.fasta_00823	EC_52.fasta_02255	EC_54.fasta_02097	EC_59.fasta_01136	EC_61.fasta_03739
ssuE		NADPH-dependent FMN reductase	12	12	1	1	3525				575	575	575	EC_15.fasta_01157	EC_18.fasta_03008	EC_22.fasta_01248	EC_25.fasta_01676	EC_28.fasta_03520	EC_31.fasta_01755	EC_33.fasta_01360	EC_42.fasta_00822	EC_52.fasta_02256	EC_54.fasta_02096	EC_59.fasta_01137	EC_61.fasta_03740
ycbX		6-N-hydroxylaminopurine resistance protein YcbX	12	12	1	1	3522				1109	1109	1109	EC_15.fasta_01167	EC_18.fasta_03005	EC_22.fasta_01238	EC_25.fasta_01673	EC_28.fasta_03530	EC_31.fasta_01752	EC_33.fasta_01363	EC_42.fasta_00819	EC_52.fasta_02259	EC_54.fasta_02086	EC_59.fasta_01147	EC_61.fasta_03743
appA		bifunctional acid phosphatase/4-phytase	12	12	1	1	3489				1298	1310	1306	EC_15.fasta_01201	EC_18.fasta_02971	EC_22.fasta_01204	EC_25.fasta_01639	EC_28.fasta_03564	EC_31.fasta_01718	EC_33.fasta_01397	EC_42.fasta_00785	EC_52.fasta_02293	EC_54.fasta_02052	EC_59.fasta_01181	EC_61.fasta_04284
torS		Sensor protein TorS	12	12	1	1	3477				2687	2699	2691	EC_15.fasta_01212	EC_18.fasta_02967	EC_22.fasta_01192	EC_25.fasta_01635	EC_28.fasta_03575	EC_31.fasta_01714	EC_33.fasta_01401	EC_42.fasta_00781	EC_52.fasta_02297	EC_54.fasta_02040	EC_59.fasta_01185	EC_61.fasta_04280
rutD		pyrimidine utilization protein D	12	12	1	1	3459				800	800	800	EC_15.fasta_01228	EC_18.fasta_02952	EC_22.fasta_01175	EC_25.fasta_01620	EC_28.fasta_03591	EC_31.fasta_01699	EC_33.fasta_01416	EC_42.fasta_00766	EC_52.fasta_02312	EC_54.fasta_02024	EC_59.fasta_01201	EC_61.fasta_04265
yeiL		transcriptional regulator YeiL	12	12	1	1	1713				698	698	698	EC_15.fasta_01252	EC_18.fasta_01164	EC_22.fasta_00778	EC_25.fasta_03394	EC_28.fasta_00994	EC_31.fasta_00801	EC_33.fasta_00054	EC_42.fasta_03433	EC_52.fasta_00849	EC_54.fasta_03675	EC_59.fasta_00580	EC_61.fasta_01470
group_592		hypothetical protein	12	12	1	1	1780				623	623	623	EC_15.fasta_01311	EC_18.fasta_01097	EC_22.fasta_00387	EC_25.fasta_03461	EC_28.fasta_01032	EC_31.fasta_00734	EC_33.fasta_00121	EC_42.fasta_03366	EC_52.fasta_00782	EC_54.fasta_03740	EC_59.fasta_00646	EC_61.fasta_01537
group_593		hypothetical protein	12	12	1	1	1781				1688	1688	1688	EC_15.fasta_01312	EC_18.fasta_01096	EC_22.fasta_00386	EC_25.fasta_03462	EC_28.fasta_01031	EC_31.fasta_00733	EC_33.fasta_00122	EC_42.fasta_03365	EC_52.fasta_00781	EC_54.fasta_03741	EC_59.fasta_00647	EC_61.fasta_01538
yfaU		2-keto-3-deoxy-L-rhamnonate aldolase	12	12	1	1	1798				389	803	734	EC_15.fasta_01327	EC_18.fasta_01081	EC_22.fasta_00371	EC_25.fasta_00013	EC_28.fasta_01740	EC_31.fasta_00718	EC_33.fasta_00137	EC_42.fasta_03350	EC_52.fasta_00766	EC_54.fasta_01549	EC_59.fasta_00664	EC_61.fasta_01553
arnD		4-deoxy-4-formamido-L-arabinose- phosphoundecaprenol deformylase	12	12	1	1	1809				890	890	890	EC_15.fasta_01335	EC_18.fasta_01070	EC_22.fasta_00363	EC_25.fasta_00024	EC_28.fasta_01729	EC_31.fasta_00707	EC_33.fasta_00148	EC_42.fasta_03339	EC_52.fasta_00755	EC_54.fasta_01561	EC_59.fasta_00675	EC_61.fasta_01564
menH		2-succinyl-6-hydroxy-2, 4-cyclohexadiene-1-carboxylate synthase	12	12	1	1	1818				758	758	758	EC_15.fasta_01343	EC_18.fasta_01062	EC_22.fasta_00355	EC_25.fasta_00032	EC_28.fasta_01721	EC_31.fasta_00699	EC_33.fasta_00156	EC_42.fasta_03331	EC_52.fasta_00747	EC_54.fasta_01569	EC_59.fasta_00683	EC_61.fasta_01572
yfbS		SLC13 family permease	12	12	1	1	1849				1016	1832	1696	EC_15.fasta_01368	EC_18.fasta_01036	EC_22.fasta_00330	EC_25.fasta_00058	EC_28.fasta_01694	EC_31.fasta_00673	EC_33.fasta_00182	EC_42.fasta_03305	EC_52.fasta_00721	EC_54.fasta_01599	EC_59.fasta_00710	EC_61.fasta_01598
mnmC		bifunctional tRNA (5-methylaminomethyl-2-thiouridine)(34)-methyltransferase MnmD/FAD-dependent 5-carboxymethylaminomethyl-2-thiouridine(34) oxidoreductase MnmC	12	12	1	1	1880				2006	2006	2006	EC_15.fasta_01400	EC_18.fasta_01005	EC_22.fasta_00298	EC_25.fasta_00089	EC_28.fasta_01662	EC_31.fasta_00641	EC_33.fasta_00213	EC_42.fasta_03273	EC_52.fasta_00690	EC_54.fasta_01631	EC_59.fasta_00742	EC_61.fasta_01629
yfeK		YfeK family protein	12	12	1	1	2215				368	374	368	EC_15.fasta_01490	EC_18.fasta_03615	EC_22.fasta_02541	EC_25.fasta_00176	EC_28.fasta_01234	EC_31.fasta_04509	EC_33.fasta_00297	EC_42.fasta_01706	EC_52.fasta_01501	EC_54.fasta_01710	EC_59.fasta_02483	EC_61.fasta_03896
pta_2		phosphate acetyltransferase	12	12	1	1	2186				818	1016	999	EC_15.fasta_01519	EC_18.fasta_03588	EC_22.fasta_02570	EC_25.fasta_00203	EC_28.fasta_01263	EC_31.fasta_04536	EC_33.fasta_00324	EC_42.fasta_01733	EC_52.fasta_01528	EC_54.fasta_01740	EC_59.fasta_02454	EC_61.fasta_03869
eutQ		ethanolamine utilization acetate kinase EutQ	12	12	1	1	2184				701	701	701	EC_15.fasta_01521	EC_18.fasta_03586	EC_22.fasta_02572	EC_25.fasta_00205	EC_28.fasta_01266	EC_31.fasta_04538	EC_33.fasta_00326	EC_42.fasta_01735	EC_52.fasta_01530	EC_54.fasta_01742	EC_59.fasta_02452	EC_61.fasta_03867
priC		primosomal replication protein N''	12	12	1	1	5240				527	527	527	EC_15.fasta_01627	EC_18.fasta_01626	EC_22.fasta_01096	EC_25.fasta_00721	EC_28.fasta_00093	EC_31.fasta_00191	EC_33.fasta_02585	EC_42.fasta_02984	EC_52.fasta_01448	EC_54.fasta_03920	EC_59.fasta_01432	EC_61.fasta_02449
ybaQ		HigA family addiction module antitoxin	12	12	1	1	5222				341	395	359	EC_15.fasta_01643	EC_18.fasta_01645	EC_22.fasta_01112	EC_25.fasta_00702	EC_28.fasta_00109	EC_31.fasta_00210	EC_33.fasta_02604	EC_42.fasta_03003	EC_52.fasta_01467	EC_54.fasta_03936	EC_59.fasta_01415	EC_61.fasta_02468
yiiX		YiiX family permuted papain-like enzyme	12	12	1	1	1279				608	608	608	EC_15.fasta_01657	EC_18.fasta_02722	EC_22.fasta_05193	EC_25.fasta_03547	EC_28.fasta_02937	EC_31.fasta_01323	EC_33.fasta_03580	EC_42.fasta_02554	EC_52.fasta_00327	EC_54.fasta_01083	EC_59.fasta_03076	EC_61.fasta_04572
hofC		protein transport protein HofC	12	12	1	1	2828				1202	1202	1202	EC_15.fasta_01783	EC_18.fasta_03964	EC_22.fasta_03430	EC_25.fasta_01355	EC_28.fasta_01430	EC_31.fasta_02097	EC_33.fasta_01959	EC_42.fasta_03795	EC_52.fasta_03250	EC_54.fasta_01445	EC_59.fasta_02617	EC_61.fasta_03317
panB		3-methyl-2-oxobutanoate hydroxymethyltransferase	12	12	1	1	2863				794	794	794	EC_15.fasta_01811	EC_18.fasta_00415	EC_22.fasta_03402	EC_25.fasta_01389	EC_28.fasta_01402	EC_31.fasta_04359	EC_33.fasta_04398	EC_42.fasta_03062	EC_52.fasta_03350	EC_54.fasta_01474	EC_59.fasta_02588	EC_61.fasta_04107
gadW		acid resistance transcriptional activator GadW	12	12	1	2	34				728	728	728	EC_15.fasta_01819	EC_18.fasta_02074	EC_22.fasta_01426	EC_25.fasta_00978	EC_28.fasta_02098	EC_31.fasta_02694	EC_33.fasta_03646	EC_42.fasta_03660	EC_52.fasta_01136	EC_54.fasta_00967	EC_59.fasta_02862	EC_61.fasta_02819
nrdG		anaerobic ribonucleoside-triphosphate reductase-activating protein	12	12	1	1	5826				464	464	464	EC_15.fasta_01883	EC_18.fasta_03705	EC_22.fasta_00519	EC_25.fasta_00384	EC_28.fasta_02311	EC_31.fasta_02446	EC_33.fasta_00798	EC_42.fasta_01616	EC_52.fasta_01858	EC_54.fasta_00564	EC_59.fasta_03795	EC_61.fasta_01057
group_637		sugar phosphate isomerase/epimerase family protein	12	12	1	1	5793				842	842	842	EC_15.fasta_01914	EC_18.fasta_03736	EC_22.fasta_00550	EC_25.fasta_00413	EC_28.fasta_02281	EC_31.fasta_02415	EC_33.fasta_00829	EC_42.fasta_01585	EC_52.fasta_01827	EC_54.fasta_00593	EC_59.fasta_03764	EC_61.fasta_01026
yjfP		esterase	12	12	1	1	5771				749	749	749	EC_15.fasta_01935	EC_18.fasta_03757	EC_22.fasta_00570	EC_25.fasta_00434	EC_28.fasta_02261	EC_31.fasta_02394	EC_33.fasta_00850	EC_42.fasta_01564	EC_52.fasta_01806	EC_54.fasta_00614	EC_59.fasta_03745	EC_61.fasta_01005
cobT		nicotinate-nucleotide--dimethylbenzimidazole phosphoribosyltransferase	12	12	1	1	6744				1079	1079	1079	EC_15.fasta_02020	EC_18.fasta_03299	EC_22.fasta_00244	EC_25.fasta_03701	EC_28.fasta_02361	EC_31.fasta_04148	EC_33.fasta_02301	EC_42.fasta_04406	EC_52.fasta_02697	EC_54.fasta_04854	EC_59.fasta_03505	EC_61.fasta_01946
yfiB		OmpA family protein	12	12	1	1	7792				263	482	463	EC_15.fasta_02044	EC_18.fasta_05088	EC_22.fasta_04879	EC_25.fasta_02741	EC_28.fasta_00295	EC_31.fasta_05074	EC_33.fasta_04470	EC_42.fasta_04983	EC_52.fasta_03007	EC_54.fasta_02622	EC_59.fasta_02127	EC_61.fasta_01365
qseG		two-component system QseEF-associated lipoprotein QseG	12	12	1	1	2021				713	713	713	EC_15.fasta_02088	EC_18.fasta_04024	EC_22.fasta_02674	EC_25.fasta_00288	EC_28.fasta_01368	EC_31.fasta_04614	EC_33.fasta_00409	EC_42.fasta_04473	EC_52.fasta_01613	EC_54.fasta_01893	EC_59.fasta_03976	EC_61.fasta_03784
yphB		aldose 1-epimerase	12	12	1	1	2032				872	872	872	EC_15.fasta_02099	EC_18.fasta_04013	EC_22.fasta_02663	EC_25.fasta_00277	EC_28.fasta_01357	EC_31.fasta_04625	EC_33.fasta_00398	EC_42.fasta_04462	EC_52.fasta_01602	EC_54.fasta_01882	EC_59.fasta_03987	EC_61.fasta_03795
yhbP		YhbP family protein	12	12	1	1	7170				443	443	443	EC_15.fasta_02217	EC_18.fasta_00650	EC_22.fasta_01977	EC_25.fasta_01949	EC_28.fasta_01759	EC_31.fasta_00929	EC_33.fasta_02085	EC_42.fasta_01896	EC_52.fasta_00142	EC_54.fasta_01176	EC_59.fasta_04110	EC_61.fasta_04479
yraN		YraN family protein	12	12	1	1	7176				395	395	395	EC_15.fasta_02223	EC_18.fasta_00644	EC_22.fasta_01971	EC_25.fasta_01943	EC_28.fasta_01753	EC_31.fasta_00923	EC_33.fasta_02091	EC_42.fasta_01902	EC_52.fasta_00148	EC_54.fasta_01182	EC_59.fasta_04116	EC_61.fasta_04485
mdfA_2		multidrug efflux MFS transporter MdfA	12	12	1	1	6879				1232	1259	1236	EC_15.fasta_02255	EC_18.fasta_04209	EC_22.fasta_03686	EC_25.fasta_01186	EC_28.fasta_01602	EC_31.fasta_02267	EC_33.fasta_01790	EC_42.fasta_02427	EC_52.fasta_03081	EC_54.fasta_03256	EC_59.fasta_02800	EC_61.fasta_01881
nlpE		envelope stress response activation lipoprotein NlpE	12	12	1	1	2878				710	710	710	EC_15.fasta_02350	EC_18.fasta_00353	EC_22.fasta_00425	EC_25.fasta_01451	EC_28.fasta_04230	EC_31.fasta_04421	EC_33.fasta_04336	EC_42.fasta_03124	EC_52.fasta_03288	EC_54.fasta_01533	EC_59.fasta_02529	EC_61.fasta_04045
dnaN		DNA polymerase III subunit beta	12	12	1	1	1384				1100	1100	1100	EC_15.fasta_02373	EC_18.fasta_00918	EC_22.fasta_03655	EC_25.fasta_02120	EC_28.fasta_03026	EC_31.fasta_02033	EC_33.fasta_01182	EC_42.fasta_01986	EC_52.fasta_02517	EC_54.fasta_01238	EC_59.fasta_03544	EC_61.fasta_00462
ydfZ		putative selenium delivery protein YdfZ	12	12	1	1	4417				203	203	203	EC_15.fasta_00052	EC_18.fasta_02358	EC_22.fasta_00009	EC_25.fasta_04416	EC_28.fasta_03305	EC_31.fasta_03462	EC_33.fasta_03251	EC_42.fasta_04657	EC_52.fasta_00445	EC_54.fasta_04696	EC_59.fasta_02276	EC_61.fasta_03029
hha		HHA domain-containing protein	12	12	1	1	5247				218	218	218	EC_15.fasta_01620	EC_18.fasta_01619	EC_22.fasta_01089	EC_25.fasta_00728	EC_28.fasta_00086	EC_31.fasta_00184	EC_33.fasta_02578	EC_42.fasta_02977	EC_52.fasta_01441	EC_54.fasta_03913	EC_59.fasta_01439	EC_61.fasta_02442
gapA		glyceraldehyde-3-phosphate dehydrogenase	12	12	1	1	6064				995	995	995	EC_15.fasta_00257	EC_18.fasta_02562	EC_22.fasta_03380	EC_25.fasta_03814	EC_28.fasta_00511	EC_31.fasta_03258	EC_33.fasta_04307	EC_42.fasta_02295	EC_52.fasta_01083	EC_54.fasta_00423	EC_59.fasta_00357	EC_61.fasta_03233
ftsH		ATP-dependent zinc metalloprotease FtsH	12	12	1	1	7147				1943	1943	1943	EC_15.fasta_02193	EC_18.fasta_00674	EC_22.fasta_03892	EC_25.fasta_01973	EC_28.fasta_01784	EC_31.fasta_00953	EC_33.fasta_02061	EC_42.fasta_01872	EC_52.fasta_00118	EC_54.fasta_01152	EC_59.fasta_04086	EC_61.fasta_02236
glnH		glutamine ABC transporter substrate-binding protein GlnH	12	12	1	1	3698				746	746	746	EC_15.fasta_03335	EC_18.fasta_01951	EC_22.fasta_04590	EC_25.fasta_03982	EC_28.fasta_02029	EC_31.fasta_00516	EC_33.fasta_02932	EC_42.fasta_00484	EC_52.fasta_02079	EC_54.fasta_02222	EC_59.fasta_00962	EC_61.fasta_00802
group_6642		hypothetical protein	12	12	1	1	2907				386	386	386	EC_15.fasta_02320	EC_18.fasta_00382	EC_22.fasta_00454	EC_25.fasta_01422	EC_28.fasta_04259	EC_31.fasta_04392	EC_33.fasta_04365	EC_42.fasta_03095	EC_52.fasta_03317	EC_54.fasta_01503	EC_59.fasta_02559	EC_61.fasta_04074
malK		maltose/maltodextrin ABC transporter ATP-binding protein MalK	12	12	1	1	5540				1115	1115	1115	EC_15.fasta_01030	EC_18.fasta_00472	EC_22.fasta_01381	EC_25.fasta_00621	EC_28.fasta_00196	EC_31.fasta_01390	EC_33.fasta_01035	EC_42.fasta_02621	EC_52.fasta_03891	EC_54.fasta_02574	EC_59.fasta_03883	EC_61.fasta_02644
recR		recombination mediator RecR	12	12	1	1	5235				605	605	605	EC_15.fasta_01632	EC_18.fasta_01631	EC_22.fasta_01101	EC_25.fasta_00716	EC_28.fasta_00098	EC_31.fasta_00196	EC_33.fasta_02590	EC_42.fasta_02989	EC_52.fasta_01453	EC_54.fasta_03925	EC_59.fasta_01427	EC_61.fasta_02454
yqiA		esterase YqiA	12	12	1	1	7298				581	581	581	EC_15.fasta_03274	EC_18.fasta_00231	EC_22.fasta_03023	EC_25.fasta_01835	EC_28.fasta_03809	EC_31.fasta_01161	EC_33.fasta_00645	EC_42.fasta_00116	EC_52.fasta_04163	EC_54.fasta_03114	EC_59.fasta_01732	EC_61.fasta_02063
lolA		outer membrane lipoprotein chaperone LolA	12	12	1	1	3610				611	611	611	EC_15.fasta_01111	EC_18.fasta_02030	EC_22.fasta_01294	EC_25.fasta_04370	EC_28.fasta_03474	EC_31.fasta_00595	EC_33.fasta_02853	EC_42.fasta_00405	EC_52.fasta_02158	EC_54.fasta_02142	EC_59.fasta_01091	EC_61.fasta_00881
tsf		translation elongation factor Ts	12	12	1	1	2902				851	851	851	EC_15.fasta_02326	EC_18.fasta_00377	EC_22.fasta_00449	EC_25.fasta_01427	EC_28.fasta_04254	EC_31.fasta_04397	EC_33.fasta_04360	EC_42.fasta_03100	EC_52.fasta_03312	EC_54.fasta_01509	EC_59.fasta_02553	EC_61.fasta_04069
zapG		Z-ring associated protein ZapG	12	12	1	1	7094				398	398	398	EC_15.fasta_03144	EC_18.fasta_00721	EC_22.fasta_03843	EC_25.fasta_02020	EC_28.fasta_01833	EC_31.fasta_01000	EC_33.fasta_02014	EC_42.fasta_01825	EC_52.fasta_00071	EC_54.fasta_04537	EC_59.fasta_04037	EC_61.fasta_02189
ssb1_1		single-stranded DNA-binding protein SSB1	12	12	1	1	5600				536	536	536	EC_15.fasta_01003	EC_18.fasta_00509	EC_22.fasta_04193	EC_25.fasta_00584	EC_28.fasta_00222	EC_31.fasta_01427	EC_33.fasta_00998	EC_42.fasta_02658	EC_52.fasta_03854	EC_54.fasta_02601	EC_59.fasta_03613	EC_61.fasta_02681
dgoA		2-dehydro-3-deoxy-6-phosphogalactonate aldolase	12	12	1	1	1392				617	617	617	EC_15.fasta_02381	EC_18.fasta_00910	EC_22.fasta_02479	EC_25.fasta_02128	EC_28.fasta_03034	EC_31.fasta_02025	EC_33.fasta_01190	EC_42.fasta_01994	EC_52.fasta_02525	EC_54.fasta_01246	EC_59.fasta_04887	EC_61.fasta_00454
ftsL		cell division protein FtsL	12	12	1	1	2807				365	365	365	EC_15.fasta_01762	EC_18.fasta_03943	EC_22.fasta_03451	EC_25.fasta_01334	EC_28.fasta_01451	EC_31.fasta_02118	EC_33.fasta_01938	EC_42.fasta_03774	EC_52.fasta_03229	EC_54.fasta_01424	EC_59.fasta_02638	EC_61.fasta_03338
frmR		formaldehyde-responsive transcriptional repressor FrmR	12	12	1	1	5371				275	275	275	EC_15.fasta_04122	EC_18.fasta_01529	EC_22.fasta_00992	EC_25.fasta_00819	EC_28.fasta_04081	EC_31.fasta_00094	EC_33.fasta_02488	EC_42.fasta_02887	EC_52.fasta_01351	EC_54.fasta_03519	EC_59.fasta_01534	EC_61.fasta_02352
yfcE		phosphodiesterase	12	12	1	1	1857				551	551	551	EC_15.fasta_01376	EC_18.fasta_01028	EC_22.fasta_00322	EC_25.fasta_00066	EC_28.fasta_01686	EC_31.fasta_00664	EC_33.fasta_00190	EC_42.fasta_03296	EC_52.fasta_00713	EC_54.fasta_01607	EC_59.fasta_00718	EC_61.fasta_01606
yccJ		YccJ family protein	12	12	1	1	3465				227	227	227	EC_15.fasta_01222	EC_18.fasta_02958	EC_22.fasta_01181	EC_25.fasta_01626	EC_28.fasta_03585	EC_31.fasta_01705	EC_33.fasta_01410	EC_42.fasta_00772	EC_52.fasta_02306	EC_54.fasta_02030	EC_59.fasta_01195	EC_61.fasta_04271
ydiH		YdiH family protein	12	12	1	1	5967				188	188	188	EC_15.fasta_00163	EC_18.fasta_02469	EC_22.fasta_00957	EC_25.fasta_04526	EC_28.fasta_00426	EC_31.fasta_03351	EC_33.fasta_03362	EC_42.fasta_02202	EC_52.fasta_00556	EC_54.fasta_00329	EC_59.fasta_00263	EC_61.fasta_03140
panD		aspartate 1-decarboxylase	12	12	1	1	2859				380	380	380	EC_15.fasta_01808	EC_18.fasta_00419	EC_22.fasta_03405	EC_25.fasta_01385	EC_28.fasta_01405	EC_31.fasta_04355	EC_33.fasta_04402	EC_42.fasta_05050	EC_52.fasta_03354	EC_54.fasta_01471	EC_59.fasta_02592	EC_61.fasta_04111
yedF		sulfurtransferase-like selenium metabolism protein YedF	12	12	1	1	6364				233	233	233	EC_15.fasta_00405	EC_18.fasta_04096	EC_22.fasta_00186	EC_25.fasta_03004	EC_28.fasta_03609	EC_31.fasta_03537	EC_33.fasta_03176	EC_42.fasta_00989	EC_52.fasta_04448	EC_54.fasta_02514	EC_59.fasta_03436	EC_61.fasta_00067
rplR		50S ribosomal protein L18	12	12	1	4	28				353	353	353	EC_15.fasta_03210	EC_18.fasta_02781	EC_22.fasta_05043	EC_25.fasta_03163	EC_28.fasta_04316	EC_31.fasta_04040	EC_33.fasta_01103	EC_42.fasta_03942	EC_52.fasta_04063	EC_54.fasta_04622	EC_59.fasta_04572	EC_61.fasta_04763
yfgG		YfgG family protein	12	12	1	1	2148				173	173	173	EC_15.fasta_02139	EC_18.fasta_03551	EC_22.fasta_02623	EC_25.fasta_00240	EC_28.fasta_01317	EC_31.fasta_04573	EC_33.fasta_00361	EC_42.fasta_01770	EC_52.fasta_01565	EC_54.fasta_01789	EC_59.fasta_02403	EC_61.fasta_03832
pgk		phosphoglycerate kinase	12	12	1	1	7486				1163	1163	1163	EC_15.fasta_03811	EC_18.fasta_00049	EC_22.fasta_01635	EC_25.fasta_02855	EC_28.fasta_00662	EC_31.fasta_03964	EC_33.fasta_04561	EC_42.fasta_01458	EC_52.fasta_03561	EC_54.fasta_03337	EC_59.fasta_01587	EC_61.fasta_01767
thyA		thymidylate synthase	12	12	1	1	7576				794	794	794	EC_15.fasta_03877	EC_18.fasta_00128	EC_22.fasta_01745	EC_25.fasta_02932	EC_28.fasta_02677	EC_31.fasta_03885	EC_33.fasta_03026	EC_42.fasta_01379	EC_52.fasta_03641	EC_54.fasta_02812	EC_59.fasta_01885	EC_61.fasta_01688
cvpA		colicin V production protein	12	12	1	1	1869				488	488	488	EC_15.fasta_01389	EC_18.fasta_01016	EC_22.fasta_00309	EC_25.fasta_00078	EC_28.fasta_01673	EC_31.fasta_00652	EC_33.fasta_00202	EC_42.fasta_03284	EC_52.fasta_00701	EC_54.fasta_01620	EC_59.fasta_00731	EC_61.fasta_01618
sucC		ADP-forming succinate--CoA ligase subunit beta	12	12	1	1	3807				1166	1166	1166	EC_15.fasta_03420	EC_18.fasta_01866	EC_22.fasta_04498	EC_25.fasta_04066	EC_28.fasta_04142	EC_31.fasta_00431	EC_33.fasta_02824	EC_42.fasta_00569	EC_52.fasta_01994	EC_54.fasta_02304	EC_59.fasta_00860	EC_61.fasta_00717
lptB		LPS export ABC transporter ATP-binding protein	12	12	1	1	7124				725	725	725	EC_15.fasta_02170	EC_18.fasta_00697	EC_22.fasta_03869	EC_25.fasta_01996	EC_28.fasta_01807	EC_31.fasta_00976	EC_33.fasta_02038	EC_42.fasta_01849	EC_52.fasta_00095	EC_54.fasta_01129	EC_59.fasta_04063	EC_61.fasta_02213
pspC		envelope stress response membrane protein PspC	12	12	1	1	6534				359	359	359	EC_15.fasta_00490	EC_18.fasta_04411	EC_22.fasta_02249	EC_25.fasta_02340	EC_28.fasta_02560	EC_31.fasta_04925	EC_33.fasta_04027	EC_42.fasta_03854	EC_52.fasta_02818	EC_54.fasta_02405	EC_59.fasta_04356	EC_61.fasta_04684
fucU		L-fucose mutarotase	12	12	1	1	7604				422	422	422	EC_15.fasta_04472	EC_18.fasta_01325	EC_22.fasta_01768	EC_25.fasta_04290	EC_28.fasta_02700	EC_31.fasta_03069	EC_33.fasta_03845	EC_42.fasta_01160	EC_52.fasta_03483	EC_54.fasta_02791	EC_59.fasta_01857	EC_61.fasta_01147
cra_1		catabolite repressor/activator	12	12	1	1	2804				1004	1004	1004	EC_15.fasta_01759	EC_18.fasta_03940	EC_22.fasta_03454	EC_25.fasta_01331	EC_28.fasta_01454	EC_31.fasta_02121	EC_33.fasta_01935	EC_42.fasta_03771	EC_52.fasta_03226	EC_54.fasta_01421	EC_59.fasta_02641	EC_61.fasta_03341
oppF		murein tripeptide/oligopeptide ABC transporter ATP-binding protein OppF	12	12	1	1	4650				1004	1004	1004	EC_15.fasta_03637	EC_18.fasta_04554	EC_22.fasta_02189	EC_25.fasta_02397	EC_28.fasta_02499	EC_31.fasta_03027	EC_33.fasta_01725	EC_42.fasta_03052	EC_52.fasta_03703	EC_54.fasta_00937	EC_59.fasta_03530	EC_61.fasta_04859
ecnB		lipoprotein toxin entericidin B	12	12	1	1	5730				146	146	146	EC_15.fasta_00909	EC_18.fasta_03797	EC_22.fasta_00611	EC_25.fasta_00476	EC_28.fasta_02218	EC_31.fasta_02354	EC_33.fasta_00890	EC_42.fasta_01522	EC_52.fasta_01764	EC_54.fasta_00655	EC_59.fasta_03704	EC_61.fasta_00963
rplB		50S ribosomal protein L2	12	12	1	4	55				821	821	821	EC_15.fasta_03223	EC_18.fasta_02794	EC_22.fasta_05030	EC_25.fasta_03150	EC_28.fasta_04329	EC_31.fasta_04053	EC_33.fasta_01090	EC_42.fasta_03929	EC_52.fasta_04050	EC_54.fasta_04635	EC_59.fasta_04559	EC_61.fasta_04776
tatE		twin-arginine translocase subunit TatE	12	12	1	1	3909				203	203	203	EC_15.fasta_02922	EC_18.fasta_01766	EC_22.fasta_03170	EC_25.fasta_04166	EC_28.fasta_03888	EC_31.fasta_00331	EC_33.fasta_02724	EC_42.fasta_04053	EC_52.fasta_04139	EC_54.fasta_00210	EC_59.fasta_04147	EC_61.fasta_00617
glnA		glutamate--ammonia ligase	12	12	1	1	1129				1409	1409	1409	EC_15.fasta_01726	EC_18.fasta_02655	EC_22.fasta_04079	EC_25.fasta_03480	EC_28.fasta_02919	EC_31.fasta_01256	EC_33.fasta_03513	EC_42.fasta_02487	EC_52.fasta_00393	EC_54.fasta_01013	EC_59.fasta_03126	EC_61.fasta_03539
rnc		ribonuclease III	12	12	1	1	2009				680	680	680	EC_15.fasta_02076	EC_18.fasta_04036	EC_22.fasta_02686	EC_25.fasta_00300	EC_28.fasta_01380	EC_31.fasta_04602	EC_33.fasta_00421	EC_42.fasta_04485	EC_52.fasta_01625	EC_54.fasta_01905	EC_59.fasta_03964	EC_61.fasta_03772
plsY		glycerol-3-phosphate 1-O-acyltransferase PlsY	12	12	1	1	7268				617	617	617	EC_15.fasta_02514	EC_18.fasta_00202	EC_22.fasta_02997	EC_25.fasta_01864	EC_28.fasta_03781	EC_31.fasta_01190	EC_33.fasta_00616	EC_42.fasta_00145	EC_52.fasta_04027	EC_54.fasta_03140	EC_59.fasta_01757	EC_61.fasta_02092
hda		DnaA inactivator Hda	12	12	1	1	2157				746	746	746	EC_15.fasta_01564	EC_18.fasta_03560	EC_22.fasta_02614	EC_25.fasta_00231	EC_28.fasta_01308	EC_31.fasta_04564	EC_33.fasta_00352	EC_42.fasta_01761	EC_52.fasta_01556	EC_54.fasta_01780	EC_59.fasta_02412	EC_61.fasta_03841
group_6675		hypothetical protein	12	12	1	1	1695				239	239	239	EC_15.fasta_02496	EC_18.fasta_01181	EC_22.fasta_00760	EC_25.fasta_03377	EC_28.fasta_00976	EC_31.fasta_00818	EC_33.fasta_00037	EC_42.fasta_03450	EC_52.fasta_00866	EC_54.fasta_03657	EC_59.fasta_00562	EC_61.fasta_01453
pyrB		aspartate carbamoyltransferase	12	12	1	1	5842				935	935	935	EC_15.fasta_01875	EC_18.fasta_03697	EC_22.fasta_00510	EC_25.fasta_00376	EC_28.fasta_02319	EC_31.fasta_02454	EC_33.fasta_00790	EC_42.fasta_01624	EC_52.fasta_01866	EC_54.fasta_00556	EC_59.fasta_03803	EC_61.fasta_01065
ypfN		YpfN family protein	12	12	1	1	2171				200	200	200	EC_15.fasta_01534	EC_18.fasta_03573	EC_22.fasta_02585	EC_25.fasta_00218	EC_28.fasta_01279	EC_31.fasta_04551	EC_33.fasta_00339	EC_42.fasta_01748	EC_52.fasta_01543	EC_54.fasta_01755	EC_59.fasta_02437	EC_61.fasta_03854
tdcB		bifunctional threonine ammonia-lyase/L-serine ammonia-lyase TdcB	12	12	1	1	7206				989	989	989	EC_15.fasta_02569	EC_18.fasta_00620	EC_22.fasta_01941	EC_25.fasta_01919	EC_28.fasta_03723	EC_31.fasta_00899	EC_33.fasta_02115	EC_42.fasta_01926	EC_52.fasta_00172	EC_54.fasta_03196	EC_59.fasta_01817	EC_61.fasta_04509
hflC		protease modulator HflC	12	12	1	1	5755				1004	1004	1004	EC_15.fasta_00881	EC_18.fasta_03772	EC_22.fasta_00585	EC_25.fasta_00449	EC_28.fasta_02246	EC_31.fasta_02379	EC_33.fasta_00865	EC_42.fasta_01549	EC_52.fasta_01791	EC_54.fasta_00629	EC_59.fasta_03730	EC_61.fasta_00990
group_6680		hypothetical protein	12	12	1	1	3905				263	263	263	EC_15.fasta_02918	EC_18.fasta_01770	EC_22.fasta_03166	EC_25.fasta_04162	EC_28.fasta_03892	EC_31.fasta_00335	EC_33.fasta_02728	EC_42.fasta_04057	EC_52.fasta_01898	EC_54.fasta_00206	EC_59.fasta_04143	EC_61.fasta_00621
rpmH		50S ribosomal protein L34	12	12	1	1	1382				140	140	140	EC_15.fasta_02371	EC_18.fasta_00920	EC_22.fasta_03653	EC_25.fasta_02118	EC_28.fasta_03024	EC_31.fasta_02035	EC_33.fasta_01180	EC_42.fasta_01984	EC_52.fasta_02515	EC_54.fasta_01236	EC_59.fasta_03546	EC_61.fasta_00464
skp		molecular chaperone Skp	12	12	1	1	2893				485	485	485	EC_15.fasta_02335	EC_18.fasta_00368	EC_22.fasta_00440	EC_25.fasta_01436	EC_28.fasta_04245	EC_31.fasta_04406	EC_33.fasta_04351	EC_42.fasta_03109	EC_52.fasta_03303	EC_54.fasta_01518	EC_59.fasta_02544	EC_61.fasta_04060
rpoZ		DNA-directed RNA polymerase subunit omega	12	12	1	1	1464				275	275	275	EC_15.fasta_00534	EC_18.fasta_00857	EC_22.fasta_02433	EC_25.fasta_02180	EC_28.fasta_00341	EC_31.fasta_01972	EC_33.fasta_02157	EC_42.fasta_02047	EC_52.fasta_02577	EC_54.fasta_01293	EC_59.fasta_02011	EC_61.fasta_00402
mntS		manganase accumulation protein MntS	12	12	1	1	3693				128	128	128	EC_15.fasta_03330	EC_18.fasta_01956	EC_22.fasta_04595	EC_25.fasta_03977	EC_28.fasta_03381	EC_31.fasta_00521	EC_33.fasta_02927	EC_42.fasta_00479	EC_52.fasta_02084	EC_54.fasta_02217	EC_59.fasta_00967	EC_61.fasta_00807
hypA_1		hydrogenase maturation nickel metallochaperone HypA	12	12	1	1	7752				350	350	350	EC_15.fasta_02661	EC_18.fasta_01403	EC_22.fasta_01844	EC_25.fasta_02656	EC_28.fasta_02779	EC_31.fasta_03148	EC_33.fasta_03923	EC_42.fasta_01239	EC_52.fasta_03405	EC_54.fasta_02712	EC_59.fasta_02218	EC_61.fasta_01225
fldB		flavodoxin FldB	12	12	1	1	7518				521	521	521	EC_15.fasta_04263	EC_18.fasta_00077	EC_22.fasta_01665	EC_25.fasta_02881	EC_28.fasta_00693	EC_31.fasta_03936	EC_33.fasta_04533	EC_42.fasta_01430	EC_52.fasta_03589	EC_54.fasta_03367	EC_59.fasta_03266	EC_61.fasta_01739
efp		elongation factor P	12	12	1	1	5728				566	566	566	EC_15.fasta_00911	EC_18.fasta_03799	EC_22.fasta_00613	EC_25.fasta_00478	EC_28.fasta_02216	EC_31.fasta_02352	EC_33.fasta_00892	EC_42.fasta_01520	EC_52.fasta_01762	EC_54.fasta_00657	EC_59.fasta_03702	EC_61.fasta_00961
relA		GTP diphosphokinase	12	12	1	1	7624				2234	2234	2234	EC_15.fasta_04440	EC_18.fasta_01345	EC_22.fasta_01788	EC_25.fasta_04270	EC_28.fasta_02720	EC_31.fasta_03089	EC_33.fasta_03865	EC_42.fasta_01180	EC_52.fasta_03463	EC_54.fasta_02771	EC_59.fasta_02115	EC_61.fasta_01167
mlaE		lipid asymmetry maintenance ABC transporter permease subunit MlaE	12	12	1	1	7131				782	782	782	EC_15.fasta_02177	EC_18.fasta_00690	EC_22.fasta_03876	EC_25.fasta_01989	EC_28.fasta_01800	EC_31.fasta_00969	EC_33.fasta_02045	EC_42.fasta_01856	EC_52.fasta_00102	EC_54.fasta_01136	EC_59.fasta_04070	EC_61.fasta_02220
pykF		pyruvate kinase PykF	12	12	1	1	5958				1412	1412	1412	EC_15.fasta_00154	EC_18.fasta_02460	EC_22.fasta_00948	EC_25.fasta_04517	EC_28.fasta_00416	EC_31.fasta_03360	EC_33.fasta_03353	EC_42.fasta_02193	EC_52.fasta_00547	EC_54.fasta_00320	EC_59.fasta_00254	EC_61.fasta_03131
group_6691		hypothetical protein	12	12	1	1	7296				422	422	422	EC_15.fasta_03272	EC_18.fasta_00229	EC_22.fasta_03021	EC_25.fasta_01837	EC_28.fasta_03807	EC_31.fasta_01163	EC_33.fasta_00643	EC_42.fasta_00118	EC_52.fasta_04161	EC_54.fasta_03116	EC_59.fasta_01734	EC_61.fasta_02065
rpsQ		30S ribosomal protein S17	12	12	1	4	61				254	254	254	EC_15.fasta_03217	EC_18.fasta_02788	EC_22.fasta_05036	EC_25.fasta_03156	EC_28.fasta_04323	EC_31.fasta_04047	EC_33.fasta_01096	EC_42.fasta_03935	EC_52.fasta_04056	EC_54.fasta_04629	EC_59.fasta_04565	EC_61.fasta_04770
rpsD		30S ribosomal protein S4	12	12	1	4	20				620	620	620	EC_15.fasta_03202	EC_18.fasta_02773	EC_22.fasta_05051	EC_25.fasta_03171	EC_28.fasta_04308	EC_31.fasta_04032	EC_33.fasta_01111	EC_42.fasta_03950	EC_52.fasta_04071	EC_54.fasta_04614	EC_59.fasta_04580	EC_61.fasta_04755
rpsH		30S ribosomal protein S8	12	12	1	4	66				392	392	392	EC_15.fasta_03212	EC_18.fasta_02783	EC_22.fasta_05041	EC_25.fasta_03161	EC_28.fasta_04318	EC_31.fasta_04042	EC_33.fasta_01101	EC_42.fasta_03940	EC_52.fasta_04061	EC_54.fasta_04624	EC_59.fasta_04570	EC_61.fasta_04765
ydgI		amino acid permease	12	12	1	1	5065				1382	1382	1382	EC_15.fasta_00080	EC_18.fasta_02387	EC_22.fasta_00874	EC_25.fasta_04445	EC_28.fasta_03253	EC_31.fasta_03433	EC_33.fasta_03280	EC_42.fasta_04686	EC_52.fasta_00474	EC_54.fasta_04308	EC_59.fasta_00182	EC_61.fasta_03058
mlaF		phospholipid ABC transporter ATP-binding protein MlaF	12	12	1	1	7130				809	809	809	EC_15.fasta_02176	EC_18.fasta_00691	EC_22.fasta_03875	EC_25.fasta_01990	EC_28.fasta_01801	EC_31.fasta_00970	EC_33.fasta_02044	EC_42.fasta_01855	EC_52.fasta_00101	EC_54.fasta_01135	EC_59.fasta_04069	EC_61.fasta_02219
eutN		ethanolamine utilization microcompartment protein EutN	12	12	1	1	2188				287	287	287	EC_15.fasta_01517	EC_18.fasta_03590	EC_22.fasta_02568	EC_25.fasta_00201	EC_28.fasta_01261	EC_31.fasta_04534	EC_33.fasta_00322	EC_42.fasta_01731	EC_52.fasta_01526	EC_54.fasta_01738	EC_59.fasta_02456	EC_61.fasta_03871
rsuA		16S rRNA pseudouridine(516) synthase RsuA	12	12	1	1	1734				695	695	695	EC_15.fasta_01273	EC_18.fasta_01143	EC_22.fasta_00799	EC_25.fasta_03415	EC_28.fasta_01015	EC_31.fasta_00780	EC_33.fasta_00075	EC_42.fasta_03412	EC_52.fasta_00828	EC_54.fasta_03696	EC_59.fasta_00601	EC_61.fasta_01491
atpF		F0F1 ATP synthase subunit B	12	12	1	1	1344				470	470	470	EC_15.fasta_04390	EC_18.fasta_00952	EC_22.fasta_03617	EC_25.fasta_02086	EC_28.fasta_02988	EC_31.fasta_02067	EC_33.fasta_01148	EC_42.fasta_01952	EC_52.fasta_02483	EC_54.fasta_03008	EC_59.fasta_03578	EC_61.fasta_00496
yidJ		sulfatase-like hydrolase/transferase	12	12	1	1	1409				1178	1493	1309	EC_15.fasta_02397	EC_18.fasta_00898	EC_22.fasta_02465	EC_25.fasta_02140	EC_28.fasta_03049	EC_31.fasta_02013	EC_33.fasta_01202	EC_42.fasta_02006	EC_52.fasta_02537	EC_54.fasta_01262	EC_59.fasta_02059	EC_61.fasta_00442
ccmD		heme exporter protein CcmD	12	12	1	1	1748				209	209	209	EC_15.fasta_01286	EC_18.fasta_01128	EC_22.fasta_00412	EC_25.fasta_03430	EC_28.fasta_04508	EC_31.fasta_00765	EC_33.fasta_00090	EC_42.fasta_03397	EC_52.fasta_00813	EC_54.fasta_03709	EC_59.fasta_00614	EC_61.fasta_01506
truB		tRNA pseudouridine(55) synthase TruB	12	12	1	1	7158				944	944	944	EC_15.fasta_02205	EC_18.fasta_00662	EC_22.fasta_03904	EC_25.fasta_01961	EC_28.fasta_01771	EC_31.fasta_00941	EC_33.fasta_02073	EC_42.fasta_01884	EC_52.fasta_00130	EC_54.fasta_01164	EC_59.fasta_04098	EC_61.fasta_02248
group_6702		hypothetical protein	12	12	1	1	7601				395	395	395	EC_15.fasta_04475	EC_18.fasta_01322	EC_22.fasta_01765	EC_25.fasta_04293	EC_28.fasta_02697	EC_31.fasta_03066	EC_33.fasta_03842	EC_42.fasta_01157	EC_52.fasta_03486	EC_54.fasta_02794	EC_59.fasta_01860	EC_61.fasta_01144
ftnA		non-heme ferritin	12	12	1	1	6282				497	497	497	EC_15.fasta_00380	EC_18.fasta_04465	EC_22.fasta_00161	EC_25.fasta_03086	EC_28.fasta_03634	EC_31.fasta_03622	EC_33.fasta_03092	EC_42.fasta_01073	EC_52.fasta_04671	EC_54.fasta_02539	EC_59.fasta_00482	EC_61.fasta_00042
ulaB		PTS ascorbate transporter subunit IIB	12	12	1	1	5775				305	305	305	EC_15.fasta_01931	EC_18.fasta_03753	EC_22.fasta_00566	EC_25.fasta_00430	EC_28.fasta_02265	EC_31.fasta_02398	EC_33.fasta_00846	EC_42.fasta_01568	EC_52.fasta_01810	EC_54.fasta_00610	EC_59.fasta_03749	EC_61.fasta_01009
hisJ_2		histidine ABC transporter substrate-binding protein HisJ	12	12	1	1	1865				782	782	782	EC_15.fasta_01385	EC_18.fasta_01020	EC_22.fasta_00313	EC_25.fasta_00074	EC_28.fasta_01677	EC_31.fasta_00656	EC_33.fasta_00198	EC_42.fasta_03288	EC_52.fasta_00705	EC_54.fasta_01616	EC_59.fasta_00727	EC_61.fasta_01614
group_6706		hypothetical protein	12	12	1	1	3707				260	260	260	EC_15.fasta_03345	EC_18.fasta_01942	EC_22.fasta_04581	EC_25.fasta_03991	EC_28.fasta_02038	EC_31.fasta_00507	EC_33.fasta_02941	EC_42.fasta_00493	EC_52.fasta_02070	EC_54.fasta_02231	EC_59.fasta_00953	EC_61.fasta_00793
tusA		sulfurtransferase TusA	12	12	1	2	112				245	245	245	EC_15.fasta_00838	EC_18.fasta_02129	EC_22.fasta_01474	EC_25.fasta_01033	EC_28.fasta_01927	EC_31.fasta_02638	EC_33.fasta_03701	EC_42.fasta_03604	EC_52.fasta_01191	EC_54.fasta_00012	EC_59.fasta_02916	EC_61.fasta_02874
bcp		thioredoxin-dependent thiol peroxidase	12	12	1	1	2161				470	470	470	EC_15.fasta_01545	EC_18.fasta_03564	EC_22.fasta_02596	EC_25.fasta_00227	EC_28.fasta_01290	EC_31.fasta_04560	EC_33.fasta_00348	EC_42.fasta_01757	EC_52.fasta_01552	EC_54.fasta_01764	EC_59.fasta_02428	EC_61.fasta_03845
recA		recombinase RecA	12	12	1	1	7877				1061	1061	1061	EC_15.fasta_02688	EC_18.fasta_01431	EC_22.fasta_01871	EC_25.fasta_02684	EC_28.fasta_02809	EC_31.fasta_03176	EC_33.fasta_03951	EC_42.fasta_01267	EC_52.fasta_03377	EC_54.fasta_02685	EC_59.fasta_02190	EC_61.fasta_01253
yibL		YibL family ribosome-associated protein	12	12	1	1	1558				362	362	362	EC_15.fasta_00580	EC_18.fasta_00810	EC_22.fasta_02355	EC_25.fasta_02227	EC_28.fasta_01168	EC_31.fasta_01925	EC_33.fasta_02204	EC_42.fasta_02094	EC_52.fasta_02624	EC_54.fasta_03566	EC_59.fasta_01964	EC_61.fasta_00355
group_6711		hypothetical protein	12	12	1	1	7066				179	179	179	EC_15.fasta_03172	EC_18.fasta_00757	EC_22.fasta_03814	EC_25.fasta_02056	EC_28.fasta_01861	EC_31.fasta_01036	EC_33.fasta_01978	EC_42.fasta_01789	EC_52.fasta_00035	EC_54.fasta_04565	EC_59.fasta_03999	EC_61.fasta_02153
group_6712		hypothetical protein	12	12	1	1	3505				662	662	662	EC_15.fasta_01184	EC_18.fasta_02988	EC_22.fasta_01221	EC_25.fasta_01656	EC_28.fasta_03547	EC_31.fasta_01735	EC_33.fasta_01380	EC_42.fasta_00802	EC_52.fasta_02276	EC_54.fasta_02069	EC_59.fasta_01164	EC_61.fasta_04301
lon		endopeptidase La	12	12	1	1	5267				2354	2354	2354	EC_15.fasta_01600	EC_18.fasta_01599	EC_22.fasta_01069	EC_25.fasta_00748	EC_28.fasta_00066	EC_31.fasta_00164	EC_33.fasta_02558	EC_42.fasta_02957	EC_52.fasta_01421	EC_54.fasta_03893	EC_59.fasta_01459	EC_61.fasta_02422
ygiW		OB fold stress tolerance protein YgiW	12	12	1	1	7319				392	392	392	EC_15.fasta_03280	EC_18.fasta_00247	EC_22.fasta_03038	EC_25.fasta_01820	EC_28.fasta_03818	EC_31.fasta_01145	EC_33.fasta_00660	EC_42.fasta_00100	EC_52.fasta_04178	EC_54.fasta_03108	EC_59.fasta_01719	EC_61.fasta_02048
yfeX		porphyrinogen peroxidase	12	12	1	1	2204				899	899	899	EC_15.fasta_01501	EC_18.fasta_03606	EC_22.fasta_02552	EC_25.fasta_00185	EC_28.fasta_01245	EC_31.fasta_04518	EC_33.fasta_00306	EC_42.fasta_01715	EC_52.fasta_01510	EC_54.fasta_01722	EC_59.fasta_02472	EC_61.fasta_03887
ybeZ		PhoH family protein	12	12	1	1	3874				1079	1079	1079	EC_15.fasta_03127	EC_18.fasta_01797	EC_22.fasta_03137	EC_25.fasta_04135	EC_28.fasta_03922	EC_31.fasta_00362	EC_33.fasta_02755	EC_42.fasta_04084	EC_52.fasta_01925	EC_54.fasta_00178	EC_59.fasta_00797	EC_61.fasta_00648
pspB		envelope stress response membrane protein PspB	12	12	1	1	6533				224	224	224	EC_15.fasta_00491	EC_18.fasta_04410	EC_22.fasta_02248	EC_25.fasta_02341	EC_28.fasta_02559	EC_31.fasta_04926	EC_33.fasta_04028	EC_42.fasta_03855	EC_52.fasta_02819	EC_54.fasta_02406	EC_59.fasta_04355	EC_61.fasta_04683
infC		translation initiation factor IF-3	12	12	1	1	6000				434	434	434	EC_15.fasta_00195	EC_18.fasta_02501	EC_22.fasta_03325	EC_25.fasta_03874	EC_28.fasta_00458	EC_31.fasta_03319	EC_33.fasta_03394	EC_42.fasta_02234	EC_52.fasta_00588	EC_54.fasta_00361	EC_59.fasta_00296	EC_61.fasta_03172
yebG		DNA damage-inducible protein YebG	12	12	1	1	6135				290	290	290	EC_15.fasta_00325	EC_18.fasta_02626	EC_22.fasta_00106	EC_25.fasta_03752	EC_28.fasta_00581	EC_31.fasta_03194	EC_33.fasta_04244	EC_42.fasta_02359	EC_52.fasta_01020	EC_54.fasta_00492	EC_59.fasta_00426	EC_61.fasta_03296
yidF		radical SAM protein	12	12	1	1	1413				497	497	497	EC_15.fasta_02401	EC_18.fasta_00895	EC_22.fasta_02461	EC_25.fasta_02143	EC_28.fasta_03053	EC_31.fasta_02010	EC_33.fasta_01205	EC_42.fasta_02009	EC_52.fasta_02540	EC_54.fasta_01266	EC_59.fasta_02056	EC_61.fasta_00439
yniD		small membrane protein YniD	12	12	1	1	6004				107	107	107	EC_15.fasta_00199	EC_18.fasta_02504	EC_22.fasta_03329	EC_25.fasta_03871	EC_28.fasta_00461	EC_31.fasta_03316	EC_33.fasta_03397	EC_42.fasta_02237	EC_52.fasta_00591	EC_54.fasta_00365	EC_59.fasta_00299	EC_61.fasta_03175
ubiD		4-hydroxy-3-polyprenylbenzoate decarboxylase	12	12	1	3	49				1493	1493	1493	EC_15.fasta_03112	EC_18.fasta_03535	EC_22.fasta_02890	EC_25.fasta_03219	EC_28.fasta_00831	EC_31.fasta_04237	EC_33.fasta_04223	EC_42.fasta_03140	EC_52.fasta_00277	EC_54.fasta_03757	EC_59.fasta_04516	EC_61.fasta_01399
soxS		superoxide response transcriptional regulator SoxS	12	12	1	1	5603				323	323	323	EC_15.fasta_01000	EC_18.fasta_00512	EC_22.fasta_04196	EC_25.fasta_00581	EC_28.fasta_02127	EC_31.fasta_01430	EC_33.fasta_00995	EC_42.fasta_02661	EC_52.fasta_01658	EC_54.fasta_02604	EC_59.fasta_03616	EC_61.fasta_02684
rcnR		Ni(II)/Co(II)-binding transcriptional repressor RcnR	12	12	1	1	1650				272	272	272	EC_15.fasta_02456	EC_18.fasta_03119	EC_22.fasta_00720	EC_25.fasta_03337	EC_28.fasta_00936	EC_31.fasta_03850	EC_33.fasta_00465	EC_42.fasta_00240	EC_52.fasta_00906	EC_54.fasta_03617	EC_59.fasta_00521	EC_61.fasta_04363
acpP		acyl carrier protein	12	12	1	1	4050				236	236	236	EC_15.fasta_00652	EC_18.fasta_02875	EC_22.fasta_02057	EC_25.fasta_01543	EC_28.fasta_01114	EC_31.fasta_01622	EC_33.fasta_01494	EC_42.fasta_00689	EC_52.fasta_02390	EC_54.fasta_00804	EC_59.fasta_01282	EC_61.fasta_04188
rplK		50S ribosomal protein L11	12	12	1	5	6				428	428	428	EC_15.fasta_03728	EC_18.fasta_04960	EC_22.fasta_03572	EC_25.fasta_04658	EC_28.fasta_04476	EC_31.fasta_04433	EC_33.fasta_04711	EC_42.fasta_04895	EC_52.fasta_04492	EC_54.fasta_04571	EC_59.fasta_04526	EC_61.fasta_04515
rpmJ		50S ribosomal protein L36	12	12	1	4	23				116	116	116	EC_15.fasta_03205	EC_18.fasta_02776	EC_22.fasta_05048	EC_25.fasta_03168	EC_28.fasta_04311	EC_31.fasta_04035	EC_33.fasta_01108	EC_42.fasta_03947	EC_52.fasta_04068	EC_54.fasta_04617	EC_59.fasta_04577	EC_61.fasta_04758
yidA		sugar-phosphatase	12	12	1	1	1388				812	812	812	EC_15.fasta_02377	EC_18.fasta_00914	EC_22.fasta_03659	EC_25.fasta_02124	EC_28.fasta_03030	EC_31.fasta_02029	EC_33.fasta_01186	EC_42.fasta_01990	EC_52.fasta_02521	EC_54.fasta_01242	EC_59.fasta_03540	EC_61.fasta_00458
secE		preprotein translocase subunit SecE	12	12	1	5	4				383	383	383	EC_15.fasta_03726	EC_18.fasta_04962	EC_22.fasta_03570	EC_25.fasta_04660	EC_28.fasta_04478	EC_31.fasta_04431	EC_33.fasta_04713	EC_42.fasta_04897	EC_52.fasta_04490	EC_54.fasta_04569	EC_59.fasta_04524	EC_61.fasta_04513
ftsA		cell division protein FtsA	12	12	1	1	2818				1262	1262	1262	EC_15.fasta_01773	EC_18.fasta_03954	EC_22.fasta_03440	EC_25.fasta_01345	EC_28.fasta_01440	EC_31.fasta_02107	EC_33.fasta_01949	EC_42.fasta_03785	EC_52.fasta_03240	EC_54.fasta_01435	EC_59.fasta_02627	EC_61.fasta_03327
bssR		biofilm formation regulator BssR	12	12	1	1	3668				383	383	383	EC_15.fasta_03501	EC_18.fasta_01975	EC_22.fasta_01348	EC_25.fasta_03958	EC_28.fasta_03401	EC_31.fasta_00540	EC_33.fasta_02908	EC_42.fasta_00460	EC_52.fasta_02103	EC_54.fasta_02197	EC_59.fasta_00992	EC_61.fasta_00826
ftnB		non-heme ferritin-like protein	12	12	1	1	6279				503	503	503	EC_15.fasta_00377	EC_18.fasta_04468	EC_22.fasta_00158	EC_25.fasta_03089	EC_28.fasta_03637	EC_31.fasta_03625	EC_33.fasta_03089	EC_42.fasta_01076	EC_52.fasta_04668	EC_54.fasta_02542	EC_59.fasta_00479	EC_61.fasta_00039
can		carbonate dehydratase	12	12	1	1	2854				662	662	662	EC_15.fasta_01803	EC_18.fasta_00424	EC_22.fasta_03410	EC_25.fasta_01380	EC_28.fasta_01410	EC_31.fasta_04350	EC_33.fasta_04407	EC_42.fasta_05055	EC_52.fasta_03359	EC_54.fasta_01466	EC_59.fasta_02597	EC_61.fasta_04116
rbfA		30S ribosome-binding factor RbfA	12	12	1	1	7157				401	401	401	EC_15.fasta_02204	EC_18.fasta_00663	EC_22.fasta_03903	EC_25.fasta_01962	EC_28.fasta_01772	EC_31.fasta_00942	EC_33.fasta_02072	EC_42.fasta_01883	EC_52.fasta_00129	EC_54.fasta_01163	EC_59.fasta_04097	EC_61.fasta_02247
yqjE		phage holin family protein	12	12	1	1	7224				404	404	404	EC_15.fasta_02553	EC_18.fasta_00162	EC_22.fasta_01925	EC_25.fasta_01904	EC_28.fasta_03739	EC_31.fasta_01230	EC_33.fasta_00576	EC_42.fasta_00185	EC_52.fasta_03987	EC_54.fasta_03180	EC_59.fasta_01801	EC_61.fasta_02132
aceE		pyruvate dehydrogenase (acetyl-transferring), homodimeric type	12	12	1	1	2842				2663	2663	2663	EC_15.fasta_01791	EC_18.fasta_00436	EC_22.fasta_03422	EC_25.fasta_01368	EC_28.fasta_01422	EC_31.fasta_04338	EC_33.fasta_04419	EC_42.fasta_05067	EC_52.fasta_03371	EC_54.fasta_01454	EC_59.fasta_02609	EC_61.fasta_04128
gltK		glutamate/aspartate ABC transporter permease GltK	12	12	1	1	3883				674	674	674	EC_15.fasta_03121	EC_18.fasta_01790	EC_22.fasta_03144	EC_25.fasta_04142	EC_28.fasta_03915	EC_31.fasta_00355	EC_33.fasta_02748	EC_42.fasta_04077	EC_52.fasta_01918	EC_54.fasta_00184	EC_59.fasta_00790	EC_61.fasta_00641
accB		acetyl-CoA carboxylase biotin carboxyl carrier protein	12	12	1	1	7074				470	470	470	EC_15.fasta_03164	EC_18.fasta_00741	EC_22.fasta_03822	EC_25.fasta_02040	EC_28.fasta_01853	EC_31.fasta_01020	EC_33.fasta_01994	EC_42.fasta_01805	EC_52.fasta_00051	EC_54.fasta_04557	EC_59.fasta_04016	EC_61.fasta_02169
hybG		hydrogenase maturation factor HybG	12	12	1	1	7358				248	248	248	EC_15.fasta_03308	EC_18.fasta_00282	EC_22.fasta_03066	EC_25.fasta_04571	EC_28.fasta_03849	EC_31.fasta_01110	EC_33.fasta_00688	EC_42.fasta_00064	EC_52.fasta_04213	EC_54.fasta_03076	EC_59.fasta_01682	EC_61.fasta_02013
deaD		ATP-dependent RNA helicase DeaD	12	12	1	1	7162				1889	1889	1889	EC_15.fasta_02209	EC_18.fasta_00658	EC_22.fasta_03908	EC_25.fasta_01957	EC_28.fasta_01767	EC_31.fasta_00937	EC_33.fasta_02077	EC_42.fasta_01888	EC_52.fasta_00134	EC_54.fasta_01168	EC_59.fasta_04102	EC_61.fasta_02252
mdtA		multidrug efflux RND transporter subunit MdtA	12	12	1	1	1617				1247	1367	1297	EC_15.fasta_02431	EC_18.fasta_03145	EC_22.fasta_00695	EC_25.fasta_03589	EC_28.fasta_00908	EC_31.fasta_03824	EC_33.fasta_00491	EC_42.fasta_00266	EC_52.fasta_00932	EC_54.fasta_03590	EC_59.fasta_00494	EC_61.fasta_04389
folB		bifunctional dihydroneopterin aldolase/7,8-dihydroneopterin epimerase	12	12	1	1	7269				368	368	368	EC_15.fasta_02513	EC_18.fasta_00203	EC_22.fasta_02998	EC_25.fasta_01863	EC_28.fasta_03782	EC_31.fasta_01189	EC_33.fasta_00617	EC_42.fasta_00144	EC_52.fasta_04028	EC_54.fasta_03139	EC_59.fasta_01756	EC_61.fasta_02091
dnaC		DNA replication protein DnaC	12	12	1	1	2667				737	737	737	EC_15.fasta_03840	EC_18.fasta_04229	EC_22.fasta_03711	EC_25.fasta_01206	EC_28.fasta_01576	EC_31.fasta_02247	EC_33.fasta_01810	EC_42.fasta_02407	EC_52.fasta_03101	EC_54.fasta_04753	EC_59.fasta_02767	EC_61.fasta_01901
yfbU		YfbU family protein	12	12	1	1	1851				494	494	494	EC_15.fasta_01370	EC_18.fasta_01034	EC_22.fasta_00328	EC_25.fasta_00060	EC_28.fasta_01692	EC_31.fasta_00670	EC_33.fasta_00184	EC_42.fasta_03302	EC_52.fasta_00719	EC_54.fasta_01601	EC_59.fasta_00712	EC_61.fasta_01600
rplJ		50S ribosomal protein L10	12	12	1	5	8				497	497	497	EC_15.fasta_03730	EC_18.fasta_04958	EC_22.fasta_03574	EC_25.fasta_04656	EC_28.fasta_04474	EC_31.fasta_04435	EC_33.fasta_04709	EC_42.fasta_04893	EC_52.fasta_04494	EC_54.fasta_04573	EC_59.fasta_04528	EC_61.fasta_04517
lrp		leucine-responsive transcriptional regulator Lrp	12	12	1	1	3612				494	494	494	EC_15.fasta_01109	EC_18.fasta_02028	EC_22.fasta_01296	EC_25.fasta_04368	EC_28.fasta_03472	EC_31.fasta_00593	EC_33.fasta_02855	EC_42.fasta_00407	EC_52.fasta_02156	EC_54.fasta_02144	EC_59.fasta_01089	EC_61.fasta_00879
priB		primosomal replication protein N	12	12	1	1	5782				314	314	314	EC_15.fasta_01924	EC_18.fasta_03746	EC_22.fasta_00559	EC_25.fasta_00423	EC_28.fasta_02272	EC_31.fasta_02405	EC_33.fasta_00839	EC_42.fasta_01575	EC_52.fasta_01817	EC_54.fasta_00603	EC_59.fasta_03756	EC_61.fasta_01016
rplQ		50S ribosomal protein L17	12	12	1	4	18				383	383	383	EC_15.fasta_03200	EC_18.fasta_02771	EC_22.fasta_05053	EC_25.fasta_03173	EC_28.fasta_04306	EC_31.fasta_04030	EC_33.fasta_01113	EC_42.fasta_03952	EC_52.fasta_04073	EC_54.fasta_04612	EC_59.fasta_04582	EC_61.fasta_04753
yobH		YobH family protein	12	12	1	1	6112				239	239	239	EC_15.fasta_00302	EC_18.fasta_02603	EC_22.fasta_00082	EC_25.fasta_03774	EC_28.fasta_00557	EC_31.fasta_03217	EC_33.fasta_04267	EC_42.fasta_02336	EC_52.fasta_01043	EC_54.fasta_00469	EC_59.fasta_00403	EC_61.fasta_03274
frc		formyl-CoA transferase	12	12	1	1	1948				1250	1250	1250	EC_15.fasta_01449	EC_18.fasta_03657	EC_22.fasta_02497	EC_25.fasta_00133	EC_28.fasta_01189	EC_31.fasta_04466	EC_33.fasta_00257	EC_42.fasta_01663	EC_52.fasta_00646	EC_54.fasta_01665	EC_59.fasta_00778	EC_61.fasta_03938
fnr		fumarate/nitrate reduction transcriptional regulator Fnr	12	12	1	1	6564				752	752	752	EC_15.fasta_00462	EC_18.fasta_04439	EC_22.fasta_02277	EC_25.fasta_02312	EC_28.fasta_02588	EC_31.fasta_04897	EC_33.fasta_03999	EC_42.fasta_03826	EC_52.fasta_02790	EC_54.fasta_02377	EC_59.fasta_00015	EC_61.fasta_04712
yegR		protein YegR	12	12	1	1	1629				317	332	319	EC_15.fasta_02439	EC_18.fasta_03137	EC_22.fasta_00703	EC_25.fasta_03320	EC_28.fasta_00918	EC_31.fasta_03832	EC_33.fasta_00483	EC_42.fasta_00258	EC_52.fasta_00924	EC_54.fasta_03598	EC_59.fasta_00504	EC_61.fasta_04381
sspA		stringent starvation protein SspA	12	12	1	1	7098				638	638	638	EC_15.fasta_03140	EC_18.fasta_00717	EC_22.fasta_03847	EC_25.fasta_02016	EC_28.fasta_01829	EC_31.fasta_00996	EC_33.fasta_02018	EC_42.fasta_01829	EC_52.fasta_00075	EC_54.fasta_04533	EC_59.fasta_04041	EC_61.fasta_02193
fabD		ACP S-malonyltransferase	12	12	1	1	4048				929	929	929	EC_15.fasta_00650	EC_18.fasta_02877	EC_22.fasta_02055	EC_25.fasta_01545	EC_28.fasta_01112	EC_31.fasta_01624	EC_33.fasta_01492	EC_42.fasta_00691	EC_52.fasta_02388	EC_54.fasta_00802	EC_59.fasta_01280	EC_61.fasta_04190
gmk		guanylate kinase	12	12	1	1	1465				623	623	623	EC_15.fasta_00535	EC_18.fasta_00856	EC_22.fasta_02432	EC_25.fasta_02181	EC_28.fasta_00340	EC_31.fasta_01971	EC_33.fasta_02158	EC_42.fasta_02048	EC_52.fasta_02578	EC_54.fasta_01294	EC_59.fasta_02010	EC_61.fasta_00401
artP		arginine ABC transporter ATP-binding protein ArtP	12	12	1	1	3637				728	728	728	EC_15.fasta_01084	EC_18.fasta_02003	EC_22.fasta_01321	EC_25.fasta_03930	EC_28.fasta_03447	EC_31.fasta_00568	EC_33.fasta_02880	EC_42.fasta_00432	EC_52.fasta_02131	EC_54.fasta_02169	EC_59.fasta_01062	EC_61.fasta_00854
atpE		F0F1 ATP synthase subunit C	12	12	1	1	1343				239	239	239	EC_15.fasta_04389	EC_18.fasta_00953	EC_22.fasta_03616	EC_25.fasta_02085	EC_28.fasta_02987	EC_31.fasta_02068	EC_33.fasta_01147	EC_42.fasta_01951	EC_52.fasta_02482	EC_54.fasta_03009	EC_59.fasta_03579	EC_61.fasta_00497
clpA		ATP-dependent Clp protease ATP-binding subunit ClpA	12	12	1	1	3618				2276	2276	2276	EC_15.fasta_01102	EC_18.fasta_02021	EC_22.fasta_01303	EC_25.fasta_03893	EC_28.fasta_03465	EC_31.fasta_00586	EC_33.fasta_02862	EC_42.fasta_00414	EC_52.fasta_02149	EC_54.fasta_02151	EC_59.fasta_01082	EC_61.fasta_00872
psiF		phosphate starvation-inducible protein PsiF	12	12	1	1	5326				320	320	320	EC_15.fasta_04363	EC_18.fasta_01545	EC_22.fasta_01012	EC_25.fasta_00802	EC_28.fasta_00012	EC_31.fasta_00110	EC_33.fasta_02504	EC_42.fasta_02903	EC_52.fasta_01367	EC_54.fasta_03540	EC_59.fasta_01514	EC_61.fasta_02368
rmf		ribosome modulation factor	12	12	1	1	3516				167	167	167	EC_15.fasta_01173	EC_18.fasta_02999	EC_22.fasta_01232	EC_25.fasta_01667	EC_28.fasta_03536	EC_31.fasta_01746	EC_33.fasta_01369	EC_42.fasta_00813	EC_52.fasta_02265	EC_54.fasta_02080	EC_59.fasta_01153	EC_61.fasta_03749
pitA		inorganic phosphate transporter PitA	12	12	1	2	67				1499	1499	1499	EC_15.fasta_01845	EC_18.fasta_02104	EC_22.fasta_01453	EC_25.fasta_01008	EC_28.fasta_02122	EC_31.fasta_02664	EC_33.fasta_03676	EC_42.fasta_03630	EC_52.fasta_01166	EC_54.fasta_00990	EC_59.fasta_02896	EC_61.fasta_02849
lptE		LPS assembly lipoprotein LptE	12	12	1	1	3895				581	581	581	EC_15.fasta_02908	EC_18.fasta_01780	EC_22.fasta_03156	EC_25.fasta_04152	EC_28.fasta_03902	EC_31.fasta_00345	EC_33.fasta_02738	EC_42.fasta_04067	EC_52.fasta_01908	EC_54.fasta_00196	EC_59.fasta_04133	EC_61.fasta_00631
lpp		murein lipoprotein Lpp	12	12	1	1	5959				236	236	236	EC_15.fasta_00155	EC_18.fasta_02461	EC_22.fasta_00949	EC_25.fasta_04518	EC_28.fasta_00417	EC_31.fasta_03359	EC_33.fasta_03354	EC_42.fasta_02194	EC_52.fasta_00548	EC_54.fasta_00321	EC_59.fasta_00255	EC_61.fasta_03132
yheU		YheU family protein	12	12	1	2	232				218	218	218	EC_15.fasta_00726	EC_18.fasta_02238	EC_22.fasta_01593	EC_25.fasta_01142	EC_28.fasta_04043	EC_31.fasta_02529	EC_33.fasta_03810	EC_42.fasta_03495	EC_52.fasta_01300	EC_54.fasta_00124	EC_59.fasta_03025	EC_61.fasta_02983
cheW		chemotaxis protein CheW	12	12	1	1	6267				503	503	503	EC_15.fasta_00365	EC_18.fasta_04480	EC_22.fasta_00146	EC_25.fasta_03101	EC_28.fasta_03649	EC_31.fasta_03637	EC_33.fasta_03077	EC_42.fasta_01088	EC_52.fasta_03836	EC_54.fasta_00532	EC_59.fasta_00467	EC_61.fasta_00027
purE		5-(carboxyamino)imidazole ribonucleotide mutase	12	12	1	1	5182				509	509	509	EC_15.fasta_02783	EC_18.fasta_01683	EC_22.fasta_01145	EC_25.fasta_00663	EC_28.fasta_00142	EC_31.fasta_00248	EC_33.fasta_02642	EC_42.fasta_03970	EC_52.fasta_02733	EC_54.fasta_04103	EC_59.fasta_01378	EC_61.fasta_00535
yadS		TRIC cation channel family protein	12	12	1	1	2913				623	623	623	EC_15.fasta_02314	EC_18.fasta_00388	EC_22.fasta_00460	EC_25.fasta_01416	EC_28.fasta_04265	EC_31.fasta_04386	EC_33.fasta_04371	EC_42.fasta_03089	EC_52.fasta_03323	EC_54.fasta_01497	EC_59.fasta_02565	EC_61.fasta_04080
fruK		1-phosphofructokinase	12	12	1	1	1718				938	938	938	EC_15.fasta_01257	EC_18.fasta_01159	EC_22.fasta_00783	EC_25.fasta_03399	EC_28.fasta_00999	EC_31.fasta_00796	EC_33.fasta_00059	EC_42.fasta_03428	EC_52.fasta_00844	EC_54.fasta_03680	EC_59.fasta_00585	EC_61.fasta_01475
fabF		beta-ketoacyl-ACP synthase II	12	12	1	1	4051				1241	1241	1241	EC_15.fasta_00653	EC_18.fasta_02874	EC_22.fasta_02058	EC_25.fasta_01542	EC_28.fasta_01115	EC_31.fasta_01621	EC_33.fasta_01495	EC_42.fasta_00688	EC_52.fasta_02391	EC_54.fasta_00805	EC_59.fasta_01283	EC_61.fasta_04187
yohK		CidB/LrgB family autolysis modulator	12	12	1	1	1692				695	695	695	EC_15.fasta_02493	EC_18.fasta_01184	EC_22.fasta_00757	EC_25.fasta_03374	EC_28.fasta_00973	EC_31.fasta_00821	EC_33.fasta_00034	EC_42.fasta_03453	EC_52.fasta_00869	EC_54.fasta_03654	EC_59.fasta_00559	EC_61.fasta_01450
frwB		PTS fructose-like transporter subunit IIB	12	12	1	1	1093				320	320	320	EC_15.fasta_02608	EC_18.fasta_02736	EC_22.fasta_04397	EC_25.fasta_03561	EC_28.fasta_02949	EC_31.fasta_01337	EC_33.fasta_03594	EC_42.fasta_02568	EC_52.fasta_00313	EC_54.fasta_01095	EC_59.fasta_03090	EC_61.fasta_04586
manY		PTS mannose transporter subunit IIC	12	12	1	1	6103				800	800	800	EC_15.fasta_00295	EC_18.fasta_02595	EC_22.fasta_00075	EC_25.fasta_03781	EC_28.fasta_00550	EC_31.fasta_03225	EC_33.fasta_04274	EC_42.fasta_02328	EC_52.fasta_01050	EC_54.fasta_00462	EC_59.fasta_00395	EC_61.fasta_03266
thiM		hydroxyethylthiazole kinase	12	12	1	1	1649				788	788	788	EC_15.fasta_02455	EC_18.fasta_03120	EC_22.fasta_00719	EC_25.fasta_03336	EC_28.fasta_00935	EC_31.fasta_03849	EC_33.fasta_00466	EC_42.fasta_00241	EC_52.fasta_00907	EC_54.fasta_03616	EC_59.fasta_00520	EC_61.fasta_04364
erpA		iron-sulfur cluster insertion protein ErpA	12	12	1	1	2914				344	344	344	EC_15.fasta_02313	EC_18.fasta_00389	EC_22.fasta_00461	EC_25.fasta_01415	EC_28.fasta_04266	EC_31.fasta_04385	EC_33.fasta_04372	EC_42.fasta_03088	EC_52.fasta_03324	EC_54.fasta_01496	EC_59.fasta_02566	EC_61.fasta_04081
rlmB		23S rRNA (guanosine(2251)-2'-O)-methyltransferase RlmB	12	12	1	1	5760				731	731	731	EC_15.fasta_00876	EC_18.fasta_03767	EC_22.fasta_00580	EC_25.fasta_00444	EC_28.fasta_02251	EC_31.fasta_02384	EC_33.fasta_00860	EC_42.fasta_01554	EC_52.fasta_01796	EC_54.fasta_00624	EC_59.fasta_03735	EC_61.fasta_00995
caiA		crotonobetainyl-CoA dehydrogenase	12	12	1	1	2757				1142	1142	1142	EC_15.fasta_03917	EC_18.fasta_03896	EC_22.fasta_03492	EC_25.fasta_01287	EC_28.fasta_01492	EC_31.fasta_02165	EC_33.fasta_01891	EC_42.fasta_03727	EC_52.fasta_03182	EC_54.fasta_01382	EC_59.fasta_02681	EC_61.fasta_03385
yajG		lipoprotein	12	12	1	1	5272				578	578	578	EC_15.fasta_01595	EC_18.fasta_01594	EC_22.fasta_01064	EC_25.fasta_00753	EC_28.fasta_00061	EC_31.fasta_00159	EC_33.fasta_02553	EC_42.fasta_02952	EC_52.fasta_01416	EC_54.fasta_03888	EC_59.fasta_01464	EC_61.fasta_02417
rnk		nucleoside diphosphate kinase regulator	12	12	1	1	3926				410	410	410	EC_15.fasta_02939	EC_18.fasta_01750	EC_22.fasta_03186	EC_25.fasta_04182	EC_28.fasta_03872	EC_31.fasta_00315	EC_33.fasta_02708	EC_42.fasta_04037	EC_52.fasta_04123	EC_54.fasta_00227	EC_59.fasta_04163	EC_61.fasta_00601
hydN		electron transport protein HydN	12	12	1	1	7892				527	527	527	EC_15.fasta_02674	EC_18.fasta_01416	EC_22.fasta_01857	EC_25.fasta_02669	EC_28.fasta_02795	EC_31.fasta_03161	EC_33.fasta_03936	EC_42.fasta_01252	EC_52.fasta_03392	EC_54.fasta_02699	EC_59.fasta_02204	EC_61.fasta_01238
glnK		P-II family nitrogen regulator	12	12	1	1	5256				338	338	338	EC_15.fasta_01611	EC_18.fasta_01610	EC_22.fasta_01080	EC_25.fasta_00737	EC_28.fasta_00077	EC_31.fasta_00175	EC_33.fasta_02569	EC_42.fasta_02968	EC_52.fasta_01432	EC_54.fasta_03904	EC_59.fasta_01448	EC_61.fasta_02433
tolR		colicin uptake protein TolR	12	12	1	1	3776				428	428	428	EC_15.fasta_03409	EC_18.fasta_01878	EC_22.fasta_04509	EC_25.fasta_04054	EC_28.fasta_04153	EC_31.fasta_00443	EC_33.fasta_02836	EC_42.fasta_00557	EC_52.fasta_02006	EC_54.fasta_02293	EC_59.fasta_00888	EC_61.fasta_00729
gldA		bifunctional L-1,2-propanediol dehydrogenase/glycerol dehydrogenase	12	12	1	1	1097				1103	1103	1103	EC_15.fasta_02612	EC_18.fasta_02732	EC_22.fasta_04393	EC_25.fasta_03557	EC_28.fasta_02945	EC_31.fasta_01333	EC_33.fasta_03590	EC_42.fasta_02564	EC_52.fasta_00317	EC_54.fasta_01091	EC_59.fasta_03086	EC_61.fasta_04582
pstB		phosphate ABC transporter ATP-binding protein PstB	12	12	1	1	1360				773	773	773	EC_15.fasta_04401	EC_18.fasta_00941	EC_22.fasta_03632	EC_25.fasta_02097	EC_28.fasta_03003	EC_31.fasta_02056	EC_33.fasta_01159	EC_42.fasta_01963	EC_52.fasta_02494	EC_54.fasta_02997	EC_59.fasta_03563	EC_61.fasta_00485
yehB		fimbrial biogenesis outer membrane usher protein	12	12	1	1	1655				2480	2480	2480	EC_15.fasta_02460	EC_18.fasta_03115	EC_22.fasta_00724	EC_25.fasta_03341	EC_28.fasta_00940	EC_31.fasta_03854	EC_33.fasta_00001	EC_42.fasta_00236	EC_52.fasta_00902	EC_54.fasta_03621	EC_59.fasta_00525	EC_61.fasta_04359
yjiX		YbdD/YjiX family protein	12	12	1	1	2655				203	203	203	EC_15.fasta_04460	EC_18.fasta_04221	EC_22.fasta_03692	EC_25.fasta_01198	EC_28.fasta_01595	EC_31.fasta_02255	EC_33.fasta_01802	EC_42.fasta_02415	EC_52.fasta_03093	EC_54.fasta_04453	EC_59.fasta_02786	EC_61.fasta_01893
rimM		ribosome maturation factor RimM	12	12	1	1	7795				548	548	548	EC_15.fasta_02041	EC_18.fasta_05085	EC_22.fasta_04876	EC_25.fasta_02738	EC_28.fasta_00292	EC_31.fasta_05077	EC_33.fasta_04467	EC_42.fasta_04980	EC_52.fasta_03010	EC_54.fasta_02625	EC_59.fasta_02130	EC_61.fasta_01362
gpsA		NAD(P)H-dependent glycerol-3-phosphate dehydrogenase	12	12	1	1	1542				1019	1019	1019	EC_15.fasta_00574	EC_18.fasta_00818	EC_22.fasta_02365	EC_25.fasta_02219	EC_28.fasta_01176	EC_31.fasta_01933	EC_33.fasta_02196	EC_42.fasta_02086	EC_52.fasta_02616	EC_54.fasta_03558	EC_59.fasta_01972	EC_61.fasta_00363
lptC		LPS export ABC transporter periplasmic protein LptC	12	12	1	1	7126				575	575	575	EC_15.fasta_02172	EC_18.fasta_00695	EC_22.fasta_03871	EC_25.fasta_01994	EC_28.fasta_01805	EC_31.fasta_00974	EC_33.fasta_02040	EC_42.fasta_01851	EC_52.fasta_00097	EC_54.fasta_01131	EC_59.fasta_04065	EC_61.fasta_02215
groS		co-chaperone GroES	12	12	1	1	5723				293	293	293	EC_15.fasta_00916	EC_18.fasta_03804	EC_22.fasta_04273	EC_25.fasta_00483	EC_28.fasta_02211	EC_31.fasta_02347	EC_33.fasta_00897	EC_42.fasta_01515	EC_52.fasta_01757	EC_54.fasta_00662	EC_59.fasta_03697	EC_61.fasta_00956
rsfS		ribosome silencing factor	12	12	1	1	3899				317	317	317	EC_15.fasta_02912	EC_18.fasta_01776	EC_22.fasta_03160	EC_25.fasta_04156	EC_28.fasta_03898	EC_31.fasta_00341	EC_33.fasta_02734	EC_42.fasta_04063	EC_52.fasta_01904	EC_54.fasta_00200	EC_59.fasta_04137	EC_61.fasta_00627
ygdQ		TerC family protein	12	12	1	1	7569				713	713	713	EC_15.fasta_03871	EC_18.fasta_00122	EC_22.fasta_01739	EC_25.fasta_02926	EC_28.fasta_02671	EC_31.fasta_03891	EC_33.fasta_03020	EC_42.fasta_01385	EC_52.fasta_03634	EC_54.fasta_02818	EC_59.fasta_01891	EC_61.fasta_01694
plsX		phosphate acyltransferase PlsX	12	12	1	1	4046				1040	1040	1040	EC_15.fasta_00648	EC_18.fasta_02879	EC_22.fasta_02053	EC_25.fasta_01547	EC_28.fasta_01110	EC_31.fasta_01626	EC_33.fasta_01490	EC_42.fasta_00693	EC_52.fasta_02386	EC_54.fasta_00800	EC_59.fasta_01278	EC_61.fasta_04192
rpmI		50S ribosomal protein L35	12	12	1	1	5999				197	197	197	EC_15.fasta_00194	EC_18.fasta_02500	EC_22.fasta_03324	EC_25.fasta_03875	EC_28.fasta_00457	EC_31.fasta_03320	EC_33.fasta_03393	EC_42.fasta_02233	EC_52.fasta_00587	EC_54.fasta_00360	EC_59.fasta_00295	EC_61.fasta_03171
aspA		aspartate ammonia-lyase	12	12	1	1	5720				1436	1436	1436	EC_15.fasta_00919	EC_18.fasta_03807	EC_22.fasta_04270	EC_25.fasta_00486	EC_28.fasta_02208	EC_31.fasta_02344	EC_33.fasta_00900	EC_42.fasta_01512	EC_52.fasta_01754	EC_54.fasta_00665	EC_59.fasta_03694	EC_61.fasta_00953
rpoA		DNA-directed RNA polymerase subunit alpha	12	12	1	4	19				989	989	989	EC_15.fasta_03201	EC_18.fasta_02772	EC_22.fasta_05052	EC_25.fasta_03172	EC_28.fasta_04307	EC_31.fasta_04031	EC_33.fasta_01112	EC_42.fasta_03951	EC_52.fasta_04072	EC_54.fasta_04613	EC_59.fasta_04581	EC_61.fasta_04754
nupC		nucleoside permease NupC	12	12	1	1	2237				1202	1202	1202	EC_15.fasta_01467	EC_18.fasta_03639	EC_22.fasta_02515	EC_25.fasta_00151	EC_28.fasta_01208	EC_31.fasta_04484	EC_33.fasta_00275	EC_42.fasta_01681	EC_52.fasta_00628	EC_54.fasta_01684	EC_59.fasta_02509	EC_61.fasta_03920
lpxA		acyl-ACP--UDP-N-acetylglucosamine O-acyltransferase	12	12	1	1	2890				788	788	788	EC_15.fasta_02338	EC_18.fasta_00365	EC_22.fasta_00437	EC_25.fasta_01439	EC_28.fasta_04242	EC_31.fasta_04409	EC_33.fasta_04348	EC_42.fasta_03112	EC_52.fasta_03300	EC_54.fasta_01521	EC_59.fasta_02541	EC_61.fasta_04057
rplV		50S ribosomal protein L22	12	12	1	4	57				332	332	332	EC_15.fasta_03221	EC_18.fasta_02792	EC_22.fasta_05032	EC_25.fasta_03152	EC_28.fasta_04327	EC_31.fasta_04051	EC_33.fasta_01092	EC_42.fasta_03931	EC_52.fasta_04052	EC_54.fasta_04633	EC_59.fasta_04561	EC_61.fasta_04774
xseB		exodeoxyribonuclease VII small subunit	12	12	1	1	5287				242	242	242	EC_15.fasta_01583	EC_18.fasta_01582	EC_22.fasta_01049	EC_25.fasta_00765	EC_28.fasta_00049	EC_31.fasta_00147	EC_33.fasta_02541	EC_42.fasta_02940	EC_52.fasta_01404	EC_54.fasta_03876	EC_59.fasta_01476	EC_61.fasta_02405
rplL		50S ribosomal protein L7/L12	12	12	1	5	9				365	365	365	EC_15.fasta_03731	EC_18.fasta_04957	EC_22.fasta_03575	EC_25.fasta_04655	EC_28.fasta_04473	EC_31.fasta_04436	EC_33.fasta_04708	EC_42.fasta_04892	EC_52.fasta_04495	EC_54.fasta_04574	EC_59.fasta_04529	EC_61.fasta_04518
sdhA		succinate dehydrogenase flavoprotein subunit	12	12	1	1	3811				1766	1766	1766	EC_15.fasta_03424	EC_18.fasta_01862	EC_22.fasta_04494	EC_25.fasta_04070	EC_28.fasta_04138	EC_31.fasta_00427	EC_33.fasta_02820	EC_42.fasta_00573	EC_52.fasta_01990	EC_54.fasta_02308	EC_59.fasta_00856	EC_61.fasta_00713
ihfB		integration host factor subunit beta	12	12	1	1	3552				284	284	284	EC_15.fasta_01132	EC_18.fasta_03033	EC_22.fasta_01273	EC_25.fasta_04332	EC_28.fasta_03495	EC_31.fasta_01780	EC_33.fasta_01335	EC_42.fasta_00847	EC_52.fasta_02231	EC_54.fasta_02121	EC_59.fasta_01112	EC_61.fasta_03715
nrdR		transcriptional regulator NrdR	12	12	1	1	5296				449	449	449	EC_15.fasta_01574	EC_18.fasta_01573	EC_22.fasta_01040	EC_25.fasta_00774	EC_28.fasta_00040	EC_31.fasta_00138	EC_33.fasta_02532	EC_42.fasta_02931	EC_52.fasta_01395	EC_54.fasta_03867	EC_59.fasta_01485	EC_61.fasta_02396
group_6799		hypothetical protein	12	12	1	1	6562				257	257	257	EC_15.fasta_00464	EC_18.fasta_04437	EC_22.fasta_02275	EC_25.fasta_02314	EC_28.fasta_02586	EC_31.fasta_04899	EC_33.fasta_04001	EC_42.fasta_03828	EC_52.fasta_02792	EC_54.fasta_02379	EC_59.fasta_00013	EC_61.fasta_04710
yafJ		class II glutamine amidotransferase	12	12	1	1	3139				767	767	767	EC_15.fasta_04030	EC_18.fasta_01258	EC_22.fasta_04124	EC_25.fasta_00960	EC_28.fasta_03961	EC_31.fasta_02796	EC_33.fasta_02347	EC_42.fasta_04317	EC_52.fasta_02958	EC_54.fasta_03410	EC_59.fasta_04786	EC_61.fasta_02532
yajQ		nucleotide binding protein YajQ	12	12	1	1	5283				491	491	491	EC_15.fasta_01587	EC_18.fasta_01586	EC_22.fasta_01053	EC_25.fasta_00761	EC_28.fasta_00053	EC_31.fasta_00151	EC_33.fasta_02545	EC_42.fasta_02944	EC_52.fasta_01408	EC_54.fasta_03880	EC_59.fasta_01472	EC_61.fasta_02409
dksA		RNA polymerase-binding protein DksA	12	12	1	1	2928				455	455	455	EC_15.fasta_02302	EC_18.fasta_00404	EC_22.fasta_00472	EC_25.fasta_01400	EC_28.fasta_04277	EC_31.fasta_04370	EC_33.fasta_04387	EC_42.fasta_03073	EC_52.fasta_03339	EC_54.fasta_01485	EC_59.fasta_02577	EC_61.fasta_04096
gpmA		2,3-diphosphoglycerate-dependent phosphoglycerate mutase	12	12	1	1	3766				752	752	752	EC_15.fasta_03392	EC_18.fasta_01895	EC_22.fasta_04526	EC_25.fasta_04038	EC_28.fasta_04170	EC_31.fasta_00460	EC_33.fasta_02988	EC_42.fasta_00540	EC_52.fasta_02023	EC_54.fasta_02278	EC_59.fasta_00905	EC_61.fasta_00746
rnpA		ribonuclease P protein component	12	12	1	1	1381				326	326	326	EC_15.fasta_02370	EC_18.fasta_00921	EC_22.fasta_03652	EC_25.fasta_02117	EC_28.fasta_03023	EC_31.fasta_02036	EC_33.fasta_01179	EC_42.fasta_01983	EC_52.fasta_02514	EC_54.fasta_01235	EC_59.fasta_03547	EC_61.fasta_00465
napG		ferredoxin-type protein NapG	12	12	1	1	1755				695	695	695	EC_15.fasta_01293	EC_18.fasta_01121	EC_22.fasta_00405	EC_25.fasta_03437	EC_28.fasta_04515	EC_31.fasta_00758	EC_33.fasta_00097	EC_42.fasta_03390	EC_52.fasta_00806	EC_54.fasta_03716	EC_59.fasta_00621	EC_61.fasta_01513
dcuA		anaerobic C4-dicarboxylate transporter DcuA	12	12	1	1	5719				1301	1301	1301	EC_15.fasta_00920	EC_18.fasta_03808	EC_22.fasta_04269	EC_25.fasta_00487	EC_28.fasta_02207	EC_31.fasta_02343	EC_33.fasta_00901	EC_42.fasta_01511	EC_52.fasta_01753	EC_54.fasta_00666	EC_59.fasta_03693	EC_61.fasta_00952
rpoB		DNA-directed RNA polymerase subunit beta	12	12	1	5	10				4028	4028	4028	EC_15.fasta_03732	EC_18.fasta_04956	EC_22.fasta_03576	EC_25.fasta_04654	EC_28.fasta_04472	EC_31.fasta_04437	EC_33.fasta_04707	EC_42.fasta_04891	EC_52.fasta_04496	EC_54.fasta_04575	EC_59.fasta_04530	EC_61.fasta_04519
ppiA		peptidylprolyl isomerase A	12	12	1	2	241				572	572	572	EC_15.fasta_00735	EC_18.fasta_02229	EC_22.fasta_01584	EC_25.fasta_01133	EC_28.fasta_04052	EC_31.fasta_02538	EC_33.fasta_03801	EC_42.fasta_03504	EC_52.fasta_01291	EC_54.fasta_00115	EC_59.fasta_03016	EC_61.fasta_02974
prs		ribose-phosphate diphosphokinase	12	12	1	1	4698				1013	1013	1013	EC_15.fasta_03681	EC_18.fasta_04601	EC_22.fasta_02148	EC_25.fasta_02445	EC_28.fasta_02459	EC_31.fasta_02980	EC_33.fasta_01678	EC_42.fasta_04225	EC_52.fasta_03750	EC_54.fasta_00895	EC_59.fasta_04606	EC_61.fasta_00231
cydX		cytochrome bd-I oxidase subunit CydX	12	12	1	1	3780				113	113	113	EC_15.fasta_03413	EC_18.fasta_01874	EC_22.fasta_04505	EC_25.fasta_04058	EC_28.fasta_04149	EC_31.fasta_00439	EC_33.fasta_02832	EC_42.fasta_00561	EC_52.fasta_02002	EC_54.fasta_02297	EC_59.fasta_00884	EC_61.fasta_00725
udk		uridine kinase	12	12	1	1	998				641	641	641	EC_15.fasta_02423	EC_18.fasta_03152	EC_22.fasta_00685	EC_25.fasta_03596	EC_28.fasta_00899	EC_31.fasta_03817	EC_33.fasta_00498	EC_42.fasta_00273	EC_52.fasta_00939	EC_54.fasta_03582	EC_59.fasta_00093	EC_61.fasta_04396
rplD		50S ribosomal protein L4	12	12	1	4	53				605	605	605	EC_15.fasta_03225	EC_18.fasta_02796	EC_22.fasta_05028	EC_25.fasta_03148	EC_28.fasta_04331	EC_31.fasta_04055	EC_33.fasta_01088	EC_42.fasta_03927	EC_52.fasta_04048	EC_54.fasta_04637	EC_59.fasta_04557	EC_61.fasta_04778
iscU		Fe-S cluster assembly scaffold IscU	12	12	1	1	2044				386	386	386	EC_15.fasta_02114	EC_18.fasta_04004	EC_22.fasta_02648	EC_25.fasta_00268	EC_28.fasta_01342	EC_31.fasta_04634	EC_33.fasta_00389	EC_42.fasta_04453	EC_52.fasta_01593	EC_54.fasta_01867	EC_59.fasta_02325	EC_61.fasta_03804
yicG		trimeric intracellular cation channel family protein	12	12	1	1	1477				617	617	617	EC_15.fasta_00537	EC_18.fasta_00854	EC_22.fasta_02430	EC_25.fasta_02183	EC_28.fasta_00337	EC_31.fasta_01969	EC_33.fasta_02160	EC_42.fasta_02050	EC_52.fasta_02580	EC_54.fasta_01296	EC_59.fasta_02008	EC_61.fasta_00399
ispU		Ditrans,polycis-undecaprenyl-diphosphate synthase ((2E,6E)-farnesyl-diphosphate specific)	12	12	1	1	2898				758	758	758	EC_15.fasta_02330	EC_18.fasta_00373	EC_22.fasta_00445	EC_25.fasta_01431	EC_28.fasta_04250	EC_31.fasta_04401	EC_33.fasta_04356	EC_42.fasta_03104	EC_52.fasta_03308	EC_54.fasta_01513	EC_59.fasta_02549	EC_61.fasta_04065
gntT		gluconate transporter	12	12	1	2	173				1316	1316	1316	EC_15.fasta_00786	EC_18.fasta_02182	EC_22.fasta_01531	EC_25.fasta_01086	EC_28.fasta_01981	EC_31.fasta_02585	EC_33.fasta_03754	EC_42.fasta_03551	EC_52.fasta_01244	EC_54.fasta_00064	EC_59.fasta_02968	EC_61.fasta_02927
yacL		protein YacL	12	12	1	1	2847				362	362	362	EC_15.fasta_01796	EC_18.fasta_00431	EC_22.fasta_03417	EC_25.fasta_01373	EC_28.fasta_01417	EC_31.fasta_04343	EC_33.fasta_04414	EC_42.fasta_05062	EC_52.fasta_03366	EC_54.fasta_01459	EC_59.fasta_02604	EC_61.fasta_04123
uvrB		excinuclease ABC subunit UvrB	12	12	1	1	3730				2021	2021	2021	EC_15.fasta_03368	EC_18.fasta_01919	EC_22.fasta_04556	EC_25.fasta_04014	EC_28.fasta_04443	EC_31.fasta_00484	EC_33.fasta_02964	EC_42.fasta_00516	EC_52.fasta_02047	EC_54.fasta_02254	EC_59.fasta_00929	EC_61.fasta_00770
crr		PTS glucose transporter subunit IIA	12	12	1	1	2217				509	509	509	EC_15.fasta_01488	EC_18.fasta_03617	EC_22.fasta_02539	EC_25.fasta_00174	EC_28.fasta_01232	EC_31.fasta_04507	EC_33.fasta_00295	EC_42.fasta_01704	EC_52.fasta_01499	EC_54.fasta_01708	EC_59.fasta_02485	EC_61.fasta_03898
aer		aerotaxis sensor receptor Aer	12	12	1	1	7256				1520	1589	1525	EC_15.fasta_02527	EC_18.fasta_00189	EC_22.fasta_02984	EC_25.fasta_01877	EC_28.fasta_03768	EC_31.fasta_01203	EC_33.fasta_00603	EC_42.fasta_00158	EC_52.fasta_04014	EC_54.fasta_03153	EC_59.fasta_01770	EC_61.fasta_02105
ynfG		DMSO reductase like molybdoenzyme iron-sulfur subunit YnfG	12	12	1	1	5081				617	617	617	EC_15.fasta_00064	EC_18.fasta_02371	EC_22.fasta_00858	EC_25.fasta_04429	EC_28.fasta_03269	EC_31.fasta_03449	EC_33.fasta_03264	EC_42.fasta_04670	EC_52.fasta_00458	EC_54.fasta_04324	EC_59.fasta_00166	EC_61.fasta_03042
hfq		RNA chaperone Hfq	12	12	1	1	5752				308	308	308	EC_15.fasta_00884	EC_18.fasta_03775	EC_22.fasta_00588	EC_25.fasta_00452	EC_28.fasta_02243	EC_31.fasta_02376	EC_33.fasta_00868	EC_42.fasta_01546	EC_52.fasta_01788	EC_54.fasta_00632	EC_59.fasta_03727	EC_61.fasta_00987
trxA		thioredoxin TrxA	12	12	1	3	20				329	329	329	EC_15.fasta_03052	EC_18.fasta_03453	EC_22.fasta_02955	EC_25.fasta_03300	EC_28.fasta_00770	EC_31.fasta_04319	EC_33.fasta_04141	EC_42.fasta_03222	EC_52.fasta_00195	EC_54.fasta_03817	EC_59.fasta_04435	EC_61.fasta_04003
cysK		cysteine synthase A	12	12	1	1	2220				971	971	971	EC_15.fasta_01485	EC_18.fasta_03620	EC_22.fasta_02536	EC_25.fasta_00171	EC_28.fasta_01229	EC_31.fasta_04504	EC_33.fasta_00292	EC_42.fasta_01701	EC_52.fasta_01496	EC_54.fasta_01705	EC_59.fasta_02488	EC_61.fasta_03901
rpsP		30S ribosomal protein S16	12	12	1	1	7796				248	248	248	EC_15.fasta_02040	EC_18.fasta_05084	EC_22.fasta_04875	EC_25.fasta_02737	EC_28.fasta_00291	EC_31.fasta_05078	EC_33.fasta_04466	EC_42.fasta_04979	EC_52.fasta_03011	EC_54.fasta_02626	EC_59.fasta_02131	EC_61.fasta_01361
group_6825		hypothetical protein	12	12	1	1	7856				329	329	329	EC_15.fasta_02715	EC_18.fasta_04811	EC_22.fasta_01898	EC_25.fasta_02712	EC_28.fasta_02836	EC_31.fasta_04693	EC_33.fasta_04441	EC_42.fasta_01293	EC_52.fasta_03036	EC_54.fasta_02659	EC_59.fasta_02162	EC_61.fasta_01280
hupB		nucleoid-associated protein HU-beta	12	12	1	1	5266				272	272	272	EC_15.fasta_01601	EC_18.fasta_01600	EC_22.fasta_01070	EC_25.fasta_00747	EC_28.fasta_00067	EC_31.fasta_00165	EC_33.fasta_02559	EC_42.fasta_02958	EC_52.fasta_01422	EC_54.fasta_03894	EC_59.fasta_01458	EC_61.fasta_02423
bhsA		multiple stress resistance protein BhsA	12	12	1	1	4069				257	257	257	EC_15.fasta_00670	EC_18.fasta_02857	EC_22.fasta_02075	EC_25.fasta_01525	EC_28.fasta_01132	EC_31.fasta_01604	EC_33.fasta_01512	EC_42.fasta_00671	EC_52.fasta_02409	EC_54.fasta_00822	EC_59.fasta_01300	EC_61.fasta_04170
rng		ribonuclease G	12	12	1	1	7081				1469	1469	1469	EC_15.fasta_03157	EC_18.fasta_00734	EC_22.fasta_03830	EC_25.fasta_02033	EC_28.fasta_01846	EC_31.fasta_01013	EC_33.fasta_02001	EC_42.fasta_01812	EC_52.fasta_00058	EC_54.fasta_04550	EC_59.fasta_04024	EC_61.fasta_02176
cspD		cold shock-like protein CspD	12	12	1	1	3620				224	224	224	EC_15.fasta_01100	EC_18.fasta_02019	EC_22.fasta_01305	EC_25.fasta_03914	EC_28.fasta_03463	EC_31.fasta_00584	EC_33.fasta_02864	EC_42.fasta_00416	EC_52.fasta_02147	EC_54.fasta_02153	EC_59.fasta_01080	EC_61.fasta_00870
ygjJ		protein YgjJ	12	12	1	1	7249				1070	1070	1070	EC_15.fasta_02534	EC_18.fasta_00182	EC_22.fasta_02977	EC_25.fasta_01884	EC_28.fasta_03761	EC_31.fasta_01210	EC_33.fasta_00596	EC_42.fasta_00165	EC_52.fasta_04007	EC_54.fasta_03160	EC_59.fasta_01777	EC_61.fasta_02112
rpsG		30S ribosomal protein S7	12	12	1	2	218				470	470	470	EC_15.fasta_00712	EC_18.fasta_02252	EC_22.fasta_01607	EC_25.fasta_01156	EC_28.fasta_04029	EC_31.fasta_02515	EC_33.fasta_03824	EC_42.fasta_03481	EC_52.fasta_01314	EC_54.fasta_00138	EC_59.fasta_03039	EC_61.fasta_02997
yciO		L-threonylcarbamoyladenylate synthase	12	12	1	1	6485				620	620	620	EC_15.fasta_03587	EC_18.fasta_04370	EC_22.fasta_02208	EC_25.fasta_02381	EC_28.fasta_02518	EC_31.fasta_04966	EC_33.fasta_04068	EC_42.fasta_03895	EC_52.fasta_02859	EC_54.fasta_00957	EC_59.fasta_04307	EC_61.fasta_04643
nagB		glucosamine-6-phosphate deaminase	12	12	1	1	3866				800	800	800	EC_15.fasta_02733	EC_18.fasta_01812	EC_22.fasta_03123	EC_25.fasta_04120	EC_28.fasta_03936	EC_31.fasta_00377	EC_33.fasta_02770	EC_42.fasta_00623	EC_52.fasta_01940	EC_54.fasta_00164	EC_59.fasta_00812	EC_61.fasta_00663
cls		cardiolipin synthase	12	12	1	1	4648				1460	1460	1460	EC_15.fasta_03635	EC_18.fasta_04552	EC_22.fasta_02191	EC_25.fasta_02395	EC_28.fasta_02501	EC_31.fasta_03029	EC_33.fasta_01727	EC_42.fasta_03050	EC_52.fasta_03701	EC_54.fasta_00939	EC_59.fasta_03528	EC_61.fasta_04861
bcsF		cellulose biosynthesis protein BcsF	12	12	1	1	1033				191	191	191	EC_15.fasta_02879	EC_18.fasta_04879	EC_22.fasta_03296	EC_25.fasta_03209	EC_28.fasta_03192	EC_31.fasta_00867	EC_33.fasta_03957	EC_42.fasta_04107	EC_52.fasta_03790	EC_54.fasta_01946	EC_59.fasta_04277	EC_61.fasta_00289
csrA		carbon storage regulator CsrA	12	12	1	1	7874				185	185	185	EC_15.fasta_02691	EC_18.fasta_01434	EC_22.fasta_01874	EC_25.fasta_02687	EC_28.fasta_02812	EC_31.fasta_03179	EC_33.fasta_03954	EC_42.fasta_01270	EC_52.fasta_03374	EC_54.fasta_02682	EC_59.fasta_02187	EC_61.fasta_01256
ibpB		small heat shock chaperone IbpB	12	12	1	1	1401				428	428	428	EC_15.fasta_02389	EC_18.fasta_00903	EC_22.fasta_02472	EC_25.fasta_02135	EC_28.fasta_03042	EC_31.fasta_02018	EC_33.fasta_01197	EC_42.fasta_02001	EC_52.fasta_02532	EC_54.fasta_01254	EC_59.fasta_02066	EC_61.fasta_00447
tsaE		tRNA (adenosine(37)-N6)-threonylcarbamoyltransferase complex ATPase subunit type 1 TsaE	12	12	1	1	5748				461	461	461	EC_15.fasta_00888	EC_18.fasta_03779	EC_22.fasta_00592	EC_25.fasta_00456	EC_28.fasta_02239	EC_31.fasta_02372	EC_33.fasta_00872	EC_42.fasta_01542	EC_52.fasta_01784	EC_54.fasta_00636	EC_59.fasta_03723	EC_61.fasta_00983
yccA		FtsH protease modulator YccA	12	12	1	1	3499				659	659	659	EC_15.fasta_01190	EC_18.fasta_02982	EC_22.fasta_01215	EC_25.fasta_01650	EC_28.fasta_03553	EC_31.fasta_01729	EC_33.fasta_01386	EC_42.fasta_00796	EC_52.fasta_02282	EC_54.fasta_02063	EC_59.fasta_01170	EC_61.fasta_04295
yebV		YebV family protein	12	12	1	1	6122				236	236	236	EC_15.fasta_00312	EC_18.fasta_02613	EC_22.fasta_00092	EC_25.fasta_03764	EC_28.fasta_00567	EC_31.fasta_03207	EC_33.fasta_04257	EC_42.fasta_02346	EC_52.fasta_01033	EC_54.fasta_00479	EC_59.fasta_00413	EC_61.fasta_03284
ygjQ		SanA/YdcF family protein	12	12	1	1	7242				683	692	690	EC_15.fasta_02540	EC_18.fasta_00175	EC_22.fasta_02971	EC_25.fasta_01891	EC_28.fasta_03756	EC_31.fasta_01217	EC_33.fasta_00589	EC_42.fasta_00172	EC_52.fasta_04000	EC_54.fasta_03167	EC_59.fasta_01784	EC_61.fasta_02119
ygdR		lipoprotein YgdR	12	12	1	1	7568				218	218	218	EC_15.fasta_03870	EC_18.fasta_00121	EC_22.fasta_01738	EC_25.fasta_02925	EC_28.fasta_02670	EC_31.fasta_03892	EC_33.fasta_03019	EC_42.fasta_01386	EC_52.fasta_03633	EC_54.fasta_02819	EC_59.fasta_01892	EC_61.fasta_01695
raiA		ribosome-associated translation inhibitor RaiA	12	12	1	1	7784				341	341	341	EC_15.fasta_02051	EC_18.fasta_05095	EC_22.fasta_04886	EC_25.fasta_02748	EC_28.fasta_00302	EC_31.fasta_05067	EC_33.fasta_04477	EC_42.fasta_04990	EC_52.fasta_03000	EC_54.fasta_02614	EC_59.fasta_02120	EC_61.fasta_01372
group_6842		hypothetical protein	12	12	1	1	1412				362	362	362	EC_15.fasta_02400	EC_18.fasta_00896	EC_22.fasta_02462	EC_25.fasta_02142	EC_28.fasta_03052	EC_31.fasta_02011	EC_33.fasta_01204	EC_42.fasta_02008	EC_52.fasta_02539	EC_54.fasta_01265	EC_59.fasta_02057	EC_61.fasta_00440
rplW		50S ribosomal protein L23	12	12	1	4	54				302	302	302	EC_15.fasta_03224	EC_18.fasta_02795	EC_22.fasta_05029	EC_25.fasta_03149	EC_28.fasta_04330	EC_31.fasta_04054	EC_33.fasta_01089	EC_42.fasta_03928	EC_52.fasta_04049	EC_54.fasta_04636	EC_59.fasta_04558	EC_61.fasta_04777
group_6844		hypothetical protein	12	12	1	1	7350				287	287	287	EC_15.fasta_03300	EC_18.fasta_00274	EC_22.fasta_03058	EC_25.fasta_04563	EC_28.fasta_03841	EC_31.fasta_01118	EC_33.fasta_00680	EC_42.fasta_00072	EC_52.fasta_04205	EC_54.fasta_03084	EC_59.fasta_01690	EC_61.fasta_02021
rpsU		30S ribosomal protein S21	12	12	1	1	7262				215	215	215	EC_15.fasta_02520	EC_18.fasta_00196	EC_22.fasta_02991	EC_25.fasta_01870	EC_28.fasta_03775	EC_31.fasta_01196	EC_33.fasta_00610	EC_42.fasta_00151	EC_52.fasta_04021	EC_54.fasta_03146	EC_59.fasta_01763	EC_61.fasta_02098
yjgA		ribosome biogenesis factor YjgA	12	12	1	1	5823				551	551	551	EC_15.fasta_01886	EC_18.fasta_03708	EC_22.fasta_00522	EC_25.fasta_00387	EC_28.fasta_02308	EC_31.fasta_02443	EC_33.fasta_00801	EC_42.fasta_01613	EC_52.fasta_01855	EC_54.fasta_00567	EC_59.fasta_03792	EC_61.fasta_01054
rpsR		30S ribosomal protein S18	12	12	1	1	5783				227	227	227	EC_15.fasta_01923	EC_18.fasta_03745	EC_22.fasta_00558	EC_25.fasta_00422	EC_28.fasta_02273	EC_31.fasta_02406	EC_33.fasta_00838	EC_42.fasta_01576	EC_52.fasta_01818	EC_54.fasta_00602	EC_59.fasta_03757	EC_61.fasta_01017
rpsT		30S ribosomal protein S20	12	12	1	1	2741				263	263	263	EC_15.fasta_03933	EC_18.fasta_03879	EC_22.fasta_03508	EC_25.fasta_01271	EC_28.fasta_01508	EC_31.fasta_02182	EC_33.fasta_01875	EC_42.fasta_03710	EC_52.fasta_03166	EC_54.fasta_01366	EC_59.fasta_02696	EC_61.fasta_03402
lexA_1		transcriptional repressor LexA	12	12	1	1	5551				608	608	608	EC_15.fasta_01020	EC_18.fasta_00479	EC_22.fasta_01391	EC_25.fasta_00614	EC_28.fasta_00206	EC_31.fasta_01397	EC_33.fasta_01028	EC_42.fasta_02628	EC_52.fasta_03884	EC_54.fasta_02584	EC_59.fasta_03891	EC_61.fasta_02651
hinT		purine nucleoside phosphoramidase	12	12	1	1	4060				359	359	359	EC_15.fasta_00661	EC_18.fasta_02866	EC_22.fasta_02066	EC_25.fasta_01534	EC_28.fasta_01123	EC_31.fasta_01613	EC_33.fasta_01503	EC_42.fasta_00680	EC_52.fasta_02400	EC_54.fasta_00813	EC_59.fasta_01291	EC_61.fasta_04179
ynaL		protein YnaL	12	12	1	1	6573				173	173	173	EC_15.fasta_00453	EC_18.fasta_04447	EC_22.fasta_02286	EC_25.fasta_02304	EC_28.fasta_02597	EC_31.fasta_04889	EC_33.fasta_03991	EC_42.fasta_03818	EC_52.fasta_02782	EC_54.fasta_02368	EC_59.fasta_00024	EC_61.fasta_04720
rpsS		30S ribosomal protein S19	12	12	1	4	56				278	278	278	EC_15.fasta_03222	EC_18.fasta_02793	EC_22.fasta_05031	EC_25.fasta_03151	EC_28.fasta_04328	EC_31.fasta_04052	EC_33.fasta_01091	EC_42.fasta_03930	EC_52.fasta_04051	EC_54.fasta_04634	EC_59.fasta_04560	EC_61.fasta_04775
citE		citrate (pro-3S)-lyase subunit beta	12	12	1	1	3920				908	908	908	EC_15.fasta_02933	EC_18.fasta_01756	EC_22.fasta_03180	EC_25.fasta_04176	EC_28.fasta_03878	EC_31.fasta_00321	EC_33.fasta_02714	EC_42.fasta_04043	EC_52.fasta_04129	EC_54.fasta_00221	EC_59.fasta_04157	EC_61.fasta_00607
fucR		L-fucose operon activator	12	12	1	1	7603				731	731	731	EC_15.fasta_04473	EC_18.fasta_01324	EC_22.fasta_01767	EC_25.fasta_04291	EC_28.fasta_02699	EC_31.fasta_03068	EC_33.fasta_03844	EC_42.fasta_01159	EC_52.fasta_03484	EC_54.fasta_02792	EC_59.fasta_01858	EC_61.fasta_01146
yhbY		ribosome assembly RNA-binding protein YhbY	12	12	1	1	7145				293	293	293	EC_15.fasta_02191	EC_18.fasta_00676	EC_22.fasta_03890	EC_25.fasta_01975	EC_28.fasta_01786	EC_31.fasta_00955	EC_33.fasta_02059	EC_42.fasta_01870	EC_52.fasta_00116	EC_54.fasta_01150	EC_59.fasta_04084	EC_61.fasta_02234
yihA		ribosome biogenesis GTP-binding protein YihA/YsxC	12	12	1	1	1122				632	632	632	EC_15.fasta_01732	EC_18.fasta_02649	EC_22.fasta_04086	EC_25.fasta_03474	EC_28.fasta_02926	EC_31.fasta_01250	EC_33.fasta_03507	EC_42.fasta_02481	EC_52.fasta_00399	EC_54.fasta_01007	EC_59.fasta_03120	EC_61.fasta_03533
sapD		peptide ABC transporter ATP-binding protein SapD	12	12	1	1	6519				992	992	992	EC_15.fasta_00505	EC_18.fasta_04403	EC_22.fasta_02234	EC_25.fasta_02348	EC_28.fasta_02545	EC_31.fasta_04933	EC_33.fasta_04035	EC_42.fasta_03862	EC_52.fasta_02826	EC_54.fasta_02420	EC_59.fasta_04341	EC_61.fasta_04676
psiE		phosphate-starvation-inducible protein PsiE	12	12	1	1	5536				410	410	410	EC_15.fasta_01036	EC_18.fasta_00468	EC_22.fasta_01376	EC_25.fasta_00625	EC_28.fasta_00191	EC_31.fasta_01386	EC_33.fasta_01039	EC_42.fasta_02617	EC_52.fasta_03895	EC_54.fasta_02568	EC_59.fasta_03879	EC_61.fasta_02640
entH		proofreading thioesterase EntH	12	12	1	1	3939				413	413	413	EC_15.fasta_02953	EC_18.fasta_01737	EC_22.fasta_03200	EC_25.fasta_04194	EC_28.fasta_02086	EC_31.fasta_00302	EC_33.fasta_02696	EC_42.fasta_04024	EC_52.fasta_04110	EC_54.fasta_00241	EC_59.fasta_04175	EC_61.fasta_00589
nuoB		NADH-quinone oxidoreductase subunit NuoB	12	12	1	1	1843				662	662	662	EC_15.fasta_01362	EC_18.fasta_01042	EC_22.fasta_00336	EC_25.fasta_00052	EC_28.fasta_01700	EC_31.fasta_00679	EC_33.fasta_00176	EC_42.fasta_03311	EC_52.fasta_00727	EC_54.fasta_01593	EC_59.fasta_00704	EC_61.fasta_01592
cbdX		cytochrome bd-II oxidase subunit CbdX	12	12	1	1	3490				92	92	92	EC_15.fasta_01200	EC_18.fasta_02972	EC_22.fasta_01205	EC_25.fasta_01640	EC_28.fasta_03563	EC_31.fasta_01719	EC_33.fasta_01396	EC_42.fasta_00786	EC_52.fasta_02292	EC_54.fasta_02053	EC_59.fasta_01180	EC_61.fasta_04285
agaF		PTS galactosamine/N-acetylgalactosamine transporter subunit IIA	12	12	1	1	7188				434	434	434	EC_15.fasta_02585	EC_18.fasta_00634	EC_22.fasta_01957	EC_25.fasta_01933	EC_28.fasta_03707	EC_31.fasta_00913	EC_33.fasta_02101	EC_42.fasta_01912	EC_52.fasta_00158	EC_54.fasta_03212	EC_59.fasta_01835	EC_61.fasta_04495
yeaQ		GlsB/YeaQ/YmgE family stress response membrane protein	12	12	1	1	6079				248	248	248	EC_15.fasta_00272	EC_18.fasta_02577	EC_22.fasta_03395	EC_25.fasta_03799	EC_28.fasta_00526	EC_31.fasta_03243	EC_33.fasta_04292	EC_42.fasta_02310	EC_52.fasta_01068	EC_54.fasta_00438	EC_59.fasta_00372	EC_61.fasta_03248
lipA		lipoyl synthase	12	12	1	1	3908				965	965	965	EC_15.fasta_02921	EC_18.fasta_01767	EC_22.fasta_03169	EC_25.fasta_04165	EC_28.fasta_03889	EC_31.fasta_00332	EC_33.fasta_02725	EC_42.fasta_04054	EC_52.fasta_04140	EC_54.fasta_00209	EC_59.fasta_04146	EC_61.fasta_00618
orn		oligoribonuclease	12	12	1	1	5745				545	545	545	EC_15.fasta_00894	EC_18.fasta_03783	EC_22.fasta_00598	EC_25.fasta_00462	EC_28.fasta_02233	EC_31.fasta_02368	EC_33.fasta_00876	EC_42.fasta_01536	EC_52.fasta_01778	EC_54.fasta_00640	EC_59.fasta_03717	EC_61.fasta_00977
mntR		manganese-binding transcriptional regulator MntR	12	12	1	1	3692				467	467	467	EC_15.fasta_03329	EC_18.fasta_01957	EC_22.fasta_04596	EC_25.fasta_03976	EC_28.fasta_03382	EC_31.fasta_00522	EC_33.fasta_02926	EC_42.fasta_00478	EC_52.fasta_02085	EC_54.fasta_02216	EC_59.fasta_00968	EC_61.fasta_00808
bolA		transcriptional regulator BolA	12	12	1	1	5271				314	314	314	EC_15.fasta_01596	EC_18.fasta_01595	EC_22.fasta_01065	EC_25.fasta_00752	EC_28.fasta_00062	EC_31.fasta_00160	EC_33.fasta_02554	EC_42.fasta_02953	EC_52.fasta_01417	EC_54.fasta_03889	EC_59.fasta_01463	EC_61.fasta_02418
ydgT		transcription modulator YdgT	12	12	1	1	5041				215	215	215	EC_15.fasta_00101	EC_18.fasta_02409	EC_22.fasta_00895	EC_25.fasta_04466	EC_28.fasta_00363	EC_31.fasta_03411	EC_33.fasta_03302	EC_42.fasta_04708	EC_52.fasta_00496	EC_54.fasta_00267	EC_59.fasta_00201	EC_61.fasta_03080
fryB		PTS fructose transporter subunit IIB	12	12	1	1	2243				326	326	326	EC_15.fasta_01462	EC_18.fasta_03644	EC_22.fasta_02510	EC_25.fasta_00146	EC_28.fasta_01203	EC_31.fasta_04479	EC_33.fasta_00270	EC_42.fasta_01676	EC_52.fasta_00633	EC_54.fasta_01679	EC_59.fasta_02515	EC_61.fasta_03925
atpH		F0F1 ATP synthase subunit delta	12	12	1	1	1345				533	533	533	EC_15.fasta_04391	EC_18.fasta_00951	EC_22.fasta_03618	EC_25.fasta_02087	EC_28.fasta_02989	EC_31.fasta_02066	EC_33.fasta_01149	EC_42.fasta_01953	EC_52.fasta_02484	EC_54.fasta_03007	EC_59.fasta_03577	EC_61.fasta_00495
aaeR		HTH-type transcriptional activator AaeR	12	12	1	1	7084				929	929	929	EC_15.fasta_03154	EC_18.fasta_00731	EC_22.fasta_03833	EC_25.fasta_02030	EC_28.fasta_01843	EC_31.fasta_01010	EC_33.fasta_02004	EC_42.fasta_01815	EC_52.fasta_00061	EC_54.fasta_04547	EC_59.fasta_04027	EC_61.fasta_02179
agaR		aga operon transcriptional regulator AgaR	12	12	1	1	7193				809	809	809	EC_15.fasta_02580	EC_18.fasta_00629	EC_22.fasta_01952	EC_25.fasta_01928	EC_28.fasta_03712	EC_31.fasta_00908	EC_33.fasta_02106	EC_42.fasta_01917	EC_52.fasta_00163	EC_54.fasta_03207	EC_59.fasta_01830	EC_61.fasta_04500
dppB		dipeptide ABC transporter permease DppB	12	12	1	1	1043				1019	1019	1019	EC_15.fasta_02872	EC_18.fasta_02047	EC_22.fasta_03285	EC_25.fasta_02284	EC_28.fasta_03181	EC_31.fasta_00876	EC_33.fasta_02261	EC_42.fasta_04116	EC_52.fasta_03781	EC_54.fasta_01953	EC_59.fasta_04816	EC_61.fasta_00296
nrdH		glutaredoxin-like protein NrdH	12	12	1	1	7857				245	245	245	EC_15.fasta_02714	EC_18.fasta_04812	EC_22.fasta_01897	EC_25.fasta_02711	EC_28.fasta_02835	EC_31.fasta_04692	EC_33.fasta_04440	EC_42.fasta_01292	EC_52.fasta_03037	EC_54.fasta_02660	EC_59.fasta_02165	EC_61.fasta_01279
fdhF_2		formate dehydrogenase H subunit alpha, selenocysteine-containing	12	12	1	1	5627				419	419	419	EC_15.fasta_00982	EC_18.fasta_00537	EC_22.fasta_04214	EC_25.fasta_00556	EC_28.fasta_02145	EC_31.fasta_01455	EC_33.fasta_00970	EC_42.fasta_02686	EC_52.fasta_01683	EC_54.fasta_00728	EC_59.fasta_03633	EC_61.fasta_02709
acrZ		multidrug efflux pump accessory protein AcrZ	12	12	1	1	3759				149	149	149	EC_15.fasta_03385	EC_18.fasta_01902	EC_22.fasta_04533	EC_25.fasta_04031	EC_28.fasta_04177	EC_31.fasta_00467	EC_33.fasta_02981	EC_42.fasta_00533	EC_52.fasta_02030	EC_54.fasta_02271	EC_59.fasta_00912	EC_61.fasta_00753
yacC		YacC family pilotin-like protein	12	12	1	1	2850				308	308	308	EC_15.fasta_01799	EC_18.fasta_00428	EC_22.fasta_03414	EC_25.fasta_01376	EC_28.fasta_01414	EC_31.fasta_04346	EC_33.fasta_04411	EC_42.fasta_05059	EC_52.fasta_03363	EC_54.fasta_01462	EC_59.fasta_02601	EC_61.fasta_04120
zapA		cell division protein ZapA	12	12	1	1	7502				329	329	329	EC_15.fasta_04248	EC_18.fasta_00063	EC_22.fasta_01650	EC_25.fasta_02867	EC_28.fasta_00677	EC_31.fasta_03950	EC_33.fasta_04547	EC_42.fasta_01444	EC_52.fasta_03575	EC_54.fasta_03352	EC_59.fasta_03252	EC_61.fasta_01753
yciU		HI1450 family dsDNA-mimic protein	12	12	1	1	4649				329	329	329	EC_15.fasta_03636	EC_18.fasta_04553	EC_22.fasta_02190	EC_25.fasta_02396	EC_28.fasta_02500	EC_31.fasta_03028	EC_33.fasta_01726	EC_42.fasta_03051	EC_52.fasta_03702	EC_54.fasta_00938	EC_59.fasta_03529	EC_61.fasta_04860
serS		serine--tRNA ligase	12	12	1	1	3608				1292	1292	1292	EC_15.fasta_01113	EC_18.fasta_02032	EC_22.fasta_01292	EC_25.fasta_04372	EC_28.fasta_03476	EC_31.fasta_00597	EC_33.fasta_02851	EC_42.fasta_00403	EC_52.fasta_02160	EC_54.fasta_02140	EC_59.fasta_01093	EC_61.fasta_00883
rplN		50S ribosomal protein L14	12	12	1	4	62				371	371	371	EC_15.fasta_03216	EC_18.fasta_02787	EC_22.fasta_05037	EC_25.fasta_03157	EC_28.fasta_04322	EC_31.fasta_04046	EC_33.fasta_01097	EC_42.fasta_03936	EC_52.fasta_04057	EC_54.fasta_04628	EC_59.fasta_04566	EC_61.fasta_04769
citD		citrate lyase acyl carrier protein	12	12	1	1	3919				296	296	296	EC_15.fasta_02932	EC_18.fasta_01757	EC_22.fasta_03179	EC_25.fasta_04175	EC_28.fasta_03879	EC_31.fasta_00322	EC_33.fasta_02715	EC_42.fasta_04044	EC_52.fasta_04130	EC_54.fasta_00220	EC_59.fasta_04156	EC_61.fasta_00608
pstC		phosphate ABC transporter permease PstC	12	12	1	1	1358				959	959	959	EC_15.fasta_04399	EC_18.fasta_00943	EC_22.fasta_03630	EC_25.fasta_02095	EC_28.fasta_03001	EC_31.fasta_02058	EC_33.fasta_01157	EC_42.fasta_01961	EC_52.fasta_02492	EC_54.fasta_02999	EC_59.fasta_03565	EC_61.fasta_00487
yceB		lipoprotein	12	12	1	1	4018				560	560	560	EC_15.fasta_00622	EC_18.fasta_02905	EC_22.fasta_02027	EC_25.fasta_01573	EC_28.fasta_01084	EC_31.fasta_01652	EC_33.fasta_01464	EC_42.fasta_00719	EC_52.fasta_02360	EC_54.fasta_00774	EC_59.fasta_01250	EC_61.fasta_04218
rpsJ		30S ribosomal protein S10	12	12	1	4	51				311	311	311	EC_15.fasta_03227	EC_18.fasta_02798	EC_22.fasta_05026	EC_25.fasta_03146	EC_28.fasta_04333	EC_31.fasta_04057	EC_33.fasta_01086	EC_42.fasta_03925	EC_52.fasta_04046	EC_54.fasta_04639	EC_59.fasta_04555	EC_61.fasta_04780
bamA		outer membrane protein assembly factor BamA	12	12	1	1	2894				2432	2432	2432	EC_15.fasta_02334	EC_18.fasta_00369	EC_22.fasta_00441	EC_25.fasta_01435	EC_28.fasta_04246	EC_31.fasta_04405	EC_33.fasta_04352	EC_42.fasta_03108	EC_52.fasta_03304	EC_54.fasta_01517	EC_59.fasta_02545	EC_61.fasta_04061
mreB		rod shape-determining protein MreB	12	12	1	1	7077				1043	1043	1043	EC_15.fasta_03161	EC_18.fasta_00738	EC_22.fasta_03826	EC_25.fasta_02037	EC_28.fasta_01850	EC_31.fasta_01017	EC_33.fasta_01997	EC_42.fasta_01808	EC_52.fasta_00054	EC_54.fasta_04554	EC_59.fasta_04020	EC_61.fasta_02172
fis		DNA-binding transcriptional regulator Fis	12	12	1	1	7068				296	296	296	EC_15.fasta_03170	EC_18.fasta_00755	EC_22.fasta_03816	EC_25.fasta_02054	EC_28.fasta_01859	EC_31.fasta_01034	EC_33.fasta_01980	EC_42.fasta_01791	EC_52.fasta_00037	EC_54.fasta_04563	EC_59.fasta_04002	EC_61.fasta_02155
yhfL		YhfL family protein	12	12	1	2	247				167	167	167	EC_15.fasta_00741	EC_18.fasta_02223	EC_22.fasta_01578	EC_25.fasta_01127	EC_28.fasta_02026	EC_31.fasta_02544	EC_33.fasta_03795	EC_42.fasta_03510	EC_52.fasta_01285	EC_54.fasta_00109	EC_59.fasta_03010	EC_61.fasta_02968
rpmG		50S ribosomal protein L33	12	12	1	1	1507				167	167	167	EC_15.fasta_00547	EC_18.fasta_00845	EC_22.fasta_02390	EC_25.fasta_02192	EC_28.fasta_00326	EC_31.fasta_01960	EC_33.fasta_02169	EC_42.fasta_02059	EC_52.fasta_02589	EC_54.fasta_01305	EC_59.fasta_01997	EC_61.fasta_00390
yggT		osmotic shock tolerance protein YggT	12	12	1	1	7447				566	566	566	EC_15.fasta_03775	EC_18.fasta_00019	EC_22.fasta_05203	EC_25.fasta_02825	EC_28.fasta_00633	EC_31.fasta_03994	EC_33.fasta_04591	EC_42.fasta_01488	EC_52.fasta_03531	EC_54.fasta_03314	EC_59.fasta_01611	EC_61.fasta_01798
hupA		nucleoid-associated protein HU-alpha	12	12	1	5	23				272	272	272	EC_15.fasta_03746	EC_18.fasta_04943	EC_22.fasta_03590	EC_25.fasta_04641	EC_28.fasta_04458	EC_31.fasta_04450	EC_33.fasta_04694	EC_42.fasta_04878	EC_52.fasta_04509	EC_54.fasta_04589	EC_59.fasta_04543	EC_61.fasta_04532
fdnG_4		formate dehydrogenase-N subunit alpha	12	12	1	1	1182				587	587	587	EC_15.fasta_01699	EC_18.fasta_02682	EC_22.fasta_04049	EC_25.fasta_03507	EC_28.fasta_02892	EC_31.fasta_01283	EC_33.fasta_03540	EC_42.fasta_02514	EC_52.fasta_00366	EC_54.fasta_01040	EC_59.fasta_03157	EC_61.fasta_03566
phoB		phosphate response regulator transcription factor PhoB	12	12	1	1	5311				689	689	689	EC_15.fasta_04350	EC_18.fasta_01559	EC_22.fasta_01026	EC_25.fasta_00788	EC_28.fasta_00026	EC_31.fasta_00124	EC_33.fasta_02518	EC_42.fasta_02917	EC_52.fasta_01381	EC_54.fasta_03853	EC_59.fasta_01500	EC_61.fasta_02382
yfaE		ferredoxin-like diferric-tyrosyl radical cofactor maintenance protein YfaE	12	12	1	1	1787				254	254	254	EC_15.fasta_01318	EC_18.fasta_01090	EC_22.fasta_00380	EC_25.fasta_00004	EC_28.fasta_01025	EC_31.fasta_00727	EC_33.fasta_00128	EC_42.fasta_03359	EC_52.fasta_00775	EC_54.fasta_03747	EC_59.fasta_00653	EC_61.fasta_01544
ykgR		small membrane protein YkgR	12	12	1	1	5444				101	101	101	EC_15.fasta_04066	EC_18.fasta_01467	EC_22.fasta_04147	EC_25.fasta_00881	EC_28.fasta_04008	EC_31.fasta_00032	EC_33.fasta_02426	EC_42.fasta_02825	EC_52.fasta_02879	EC_54.fasta_03463	EC_59.fasta_04753	EC_61.fasta_02290
atpA		F0F1 ATP synthase subunit alpha	12	12	1	1	1346				1541	1541	1541	EC_15.fasta_04392	EC_18.fasta_00950	EC_22.fasta_03619	EC_25.fasta_02088	EC_28.fasta_02990	EC_31.fasta_02065	EC_33.fasta_01150	EC_42.fasta_01954	EC_52.fasta_02485	EC_54.fasta_03006	EC_59.fasta_03576	EC_61.fasta_00494
frr		ribosome recycling factor	12	12	1	1	2900				557	557	557	EC_15.fasta_02328	EC_18.fasta_00375	EC_22.fasta_00447	EC_25.fasta_01429	EC_28.fasta_04252	EC_31.fasta_04399	EC_33.fasta_04358	EC_42.fasta_03102	EC_52.fasta_03310	EC_54.fasta_01511	EC_59.fasta_02551	EC_61.fasta_04067
dctA		C4-dicarboxylate transporter DctC	12	12	1	1	1022				1286	1286	1286	EC_15.fasta_02889	EC_18.fasta_04888	EC_22.fasta_03305	EC_25.fasta_03199	EC_28.fasta_03201	EC_31.fasta_00858	EC_33.fasta_03966	EC_42.fasta_04098	EC_52.fasta_03799	EC_54.fasta_01936	EC_59.fasta_04268	EC_61.fasta_00280
yebF		protein YebF	12	12	1	1	6134				356	356	356	EC_15.fasta_00324	EC_18.fasta_02625	EC_22.fasta_00105	EC_25.fasta_03753	EC_28.fasta_00580	EC_31.fasta_03195	EC_33.fasta_04245	EC_42.fasta_02358	EC_52.fasta_01021	EC_54.fasta_00491	EC_59.fasta_00425	EC_61.fasta_03295
uspA		universal stress protein UspA	12	12	1	2	65				434	434	434	EC_15.fasta_01843	EC_18.fasta_02102	EC_22.fasta_01451	EC_25.fasta_01006	EC_28.fasta_02120	EC_31.fasta_02666	EC_33.fasta_03674	EC_42.fasta_03632	EC_52.fasta_01164	EC_54.fasta_00988	EC_59.fasta_02894	EC_61.fasta_02847
manZ		PTS mannose transporter subunit IID	12	12	1	1	6104				851	851	851	EC_15.fasta_00296	EC_18.fasta_02596	EC_22.fasta_00076	EC_25.fasta_03780	EC_28.fasta_00551	EC_31.fasta_03224	EC_33.fasta_04273	EC_42.fasta_02329	EC_52.fasta_01049	EC_54.fasta_00463	EC_59.fasta_00396	EC_61.fasta_03267
rimK		30S ribosomal protein S6--L-glutamate ligase	12	12	1	1	3649				902	902	902	EC_15.fasta_01072	EC_18.fasta_01991	EC_22.fasta_01333	EC_25.fasta_03942	EC_28.fasta_03435	EC_31.fasta_00556	EC_33.fasta_02892	EC_42.fasta_00444	EC_52.fasta_02119	EC_54.fasta_02181	EC_59.fasta_01050	EC_61.fasta_00842
lolC		lipoprotein-releasing ABC transporter permease subunit LolC	12	12	1	1	4073				1199	1199	1199	EC_15.fasta_00674	EC_18.fasta_02853	EC_22.fasta_02079	EC_25.fasta_01521	EC_28.fasta_01136	EC_31.fasta_01600	EC_33.fasta_01516	EC_42.fasta_00667	EC_52.fasta_02413	EC_54.fasta_00826	EC_59.fasta_01304	EC_61.fasta_04166
exbB		tol-pal system-associated acyl-CoA thioesterase	12	12	1	1	7341				734	734	734	EC_15.fasta_03294	EC_18.fasta_00268	EC_22.fasta_03052	EC_25.fasta_01799	EC_28.fasta_03835	EC_31.fasta_01124	EC_33.fasta_00674	EC_42.fasta_00078	EC_52.fasta_04199	EC_54.fasta_03092	EC_59.fasta_01696	EC_61.fasta_02027
pepA		leucyl aminopeptidase	12	12	1	1	5856				1511	1511	1511	EC_15.fasta_01863	EC_18.fasta_03684	EC_22.fasta_00496	EC_25.fasta_00363	EC_28.fasta_02331	EC_31.fasta_02467	EC_33.fasta_00777	EC_42.fasta_01637	EC_52.fasta_01879	EC_54.fasta_00544	EC_59.fasta_03817	EC_61.fasta_01078
bamD		outer membrane protein assembly factor BamD	12	12	1	1	7783				737	737	737	EC_15.fasta_02052	EC_18.fasta_05096	EC_22.fasta_04887	EC_25.fasta_04909	EC_28.fasta_00303	EC_31.fasta_05066	EC_33.fasta_04478	EC_42.fasta_04991	EC_52.fasta_02999	EC_54.fasta_02613	EC_59.fasta_04910	EC_61.fasta_01373
rsmG		16S rRNA (guanine(527)-N(7))-methyltransferase RsmG	12	12	1	1	1340				623	623	623	EC_15.fasta_04386	EC_18.fasta_00956	EC_22.fasta_03613	EC_25.fasta_02082	EC_28.fasta_02984	EC_31.fasta_02071	EC_33.fasta_01144	EC_42.fasta_01948	EC_52.fasta_02479	EC_54.fasta_03012	EC_59.fasta_03582	EC_61.fasta_00500
creA		protein CreA	12	12	1	1	2703				473	473	473	EC_15.fasta_04165	EC_18.fasta_03852	EC_22.fasta_03749	EC_25.fasta_01244	EC_28.fasta_01538	EC_31.fasta_02209	EC_33.fasta_01848	EC_42.fasta_03683	EC_52.fasta_03139	EC_54.fasta_01338	EC_59.fasta_02727	EC_61.fasta_03429
galU		UTP--glucose-1-phosphate uridylyltransferase GalU	12	12	1	1	4662				908	908	908	EC_15.fasta_03650	EC_18.fasta_04566	EC_22.fasta_02178	EC_25.fasta_02409	EC_28.fasta_02488	EC_31.fasta_03015	EC_33.fasta_01713	EC_42.fasta_04260	EC_52.fasta_03715	EC_54.fasta_00924	EC_59.fasta_03245	EC_61.fasta_00266
gsk		inosine/guanosine kinase	12	12	1	1	5230				1304	1304	1304	EC_15.fasta_01637	EC_18.fasta_01636	EC_22.fasta_01106	EC_25.fasta_00711	EC_28.fasta_00103	EC_31.fasta_00201	EC_33.fasta_02595	EC_42.fasta_02994	EC_52.fasta_01458	EC_54.fasta_03930	EC_59.fasta_01422	EC_61.fasta_02459
nikR		nickel-responsive transcriptional regulator NikR	12	12	1	2	101				401	401	401	EC_15.fasta_00849	EC_18.fasta_02118	EC_22.fasta_01463	EC_25.fasta_01022	EC_28.fasta_01916	EC_31.fasta_02650	EC_33.fasta_03690	EC_42.fasta_03616	EC_52.fasta_01180	EC_54.fasta_00001	EC_59.fasta_02905	EC_61.fasta_02863
yhfA		OsmC family protein	12	12	1	2	234				404	404	404	EC_15.fasta_00728	EC_18.fasta_02236	EC_22.fasta_01591	EC_25.fasta_01140	EC_28.fasta_04045	EC_31.fasta_02531	EC_33.fasta_03808	EC_42.fasta_03497	EC_52.fasta_01298	EC_54.fasta_00122	EC_59.fasta_03023	EC_61.fasta_02981
group_6914		hypothetical protein	12	12	1	1	2681				161	161	161	EC_15.fasta_03823	EC_18.fasta_04246	EC_22.fasta_03728	EC_25.fasta_01223	EC_28.fasta_01559	EC_31.fasta_02230	EC_33.fasta_01827	EC_42.fasta_02390	EC_52.fasta_03118	EC_54.fasta_04736	EC_59.fasta_02750	EC_61.fasta_01918
ybdD		YbdD/YjiX family protein	12	12	1	1	3937				197	197	197	EC_15.fasta_02951	EC_18.fasta_01739	EC_22.fasta_03198	EC_25.fasta_04192	EC_28.fasta_02088	EC_31.fasta_00304	EC_33.fasta_02698	EC_42.fasta_04026	EC_52.fasta_04112	EC_54.fasta_00239	EC_59.fasta_04173	EC_61.fasta_00591
oppB		oligopeptide ABC transporter permease OppB	12	12	1	1	4653				920	920	920	EC_15.fasta_03640	EC_18.fasta_04557	EC_22.fasta_02186	EC_25.fasta_02400	EC_28.fasta_02496	EC_31.fasta_03024	EC_33.fasta_01722	EC_42.fasta_03055	EC_52.fasta_03706	EC_54.fasta_00934	EC_59.fasta_03533	EC_61.fasta_04856
minD		septum site-determining protein MinD	12	12	1	1	4783				812	812	812	EC_15.fasta_00709	EC_18.fasta_04669	EC_22.fasta_02114	EC_25.fasta_02513	EC_28.fasta_02424	EC_31.fasta_02912	EC_33.fasta_01608	EC_42.fasta_04157	EC_52.fasta_03926	EC_54.fasta_00861	EC_59.fasta_03362	EC_61.fasta_00163
rpmE		50S ribosomal protein L31	12	12	1	1	1278				212	212	212	EC_15.fasta_01658	EC_18.fasta_02721	EC_22.fasta_03968	EC_25.fasta_03546	EC_28.fasta_02851	EC_31.fasta_01322	EC_33.fasta_03579	EC_42.fasta_02553	EC_52.fasta_00328	EC_54.fasta_01082	EC_59.fasta_03201	EC_61.fasta_04571
group_6919		hypothetical protein	12	12	1	1	4656				155	155	155	EC_15.fasta_03643	EC_18.fasta_04560	EC_22.fasta_02183	EC_25.fasta_02403	EC_28.fasta_02493	EC_31.fasta_03021	EC_33.fasta_01719	EC_42.fasta_03058	EC_52.fasta_03709	EC_54.fasta_00931	EC_59.fasta_03536	EC_61.fasta_04853
dpiA		two-component response regulator DpiA	12	12	1	1	3916				680	680	680	EC_15.fasta_02929	EC_18.fasta_01760	EC_22.fasta_03176	EC_25.fasta_04172	EC_28.fasta_03882	EC_31.fasta_00325	EC_33.fasta_02718	EC_42.fasta_04047	EC_52.fasta_04133	EC_54.fasta_00217	EC_59.fasta_04153	EC_61.fasta_00611
arcA		two-component system response regulator ArcA	12	12	1	1	2707				716	716	716	EC_15.fasta_04169	EC_18.fasta_03856	EC_22.fasta_03753	EC_25.fasta_01248	EC_28.fasta_01533	EC_31.fasta_02205	EC_33.fasta_01852	EC_42.fasta_03687	EC_52.fasta_03143	EC_54.fasta_01342	EC_59.fasta_02723	EC_61.fasta_03425
rpsC		30S ribosomal protein S3	12	12	1	4	58				701	701	701	EC_15.fasta_03220	EC_18.fasta_02791	EC_22.fasta_05033	EC_25.fasta_03153	EC_28.fasta_04326	EC_31.fasta_04050	EC_33.fasta_01093	EC_42.fasta_03932	EC_52.fasta_04053	EC_54.fasta_04632	EC_59.fasta_04562	EC_61.fasta_04773
rpmC		50S ribosomal protein L29	12	12	1	4	60				191	191	191	EC_15.fasta_03218	EC_18.fasta_02789	EC_22.fasta_05035	EC_25.fasta_03155	EC_28.fasta_04324	EC_31.fasta_04048	EC_33.fasta_01095	EC_42.fasta_03934	EC_52.fasta_04055	EC_54.fasta_04630	EC_59.fasta_04564	EC_61.fasta_04771
group_6924		hypothetical protein	12	12	1	1	6073				446	446	446	EC_15.fasta_00266	EC_18.fasta_02571	EC_22.fasta_03389	EC_25.fasta_03805	EC_28.fasta_00520	EC_31.fasta_03249	EC_33.fasta_04298	EC_42.fasta_02304	EC_52.fasta_01074	EC_54.fasta_00432	EC_59.fasta_00366	EC_61.fasta_03242
pqiA		membrane integrity-associated transporter subunit PqiA	12	12	1	1	3519				1253	1253	1253	EC_15.fasta_01170	EC_18.fasta_03002	EC_22.fasta_01235	EC_25.fasta_01670	EC_28.fasta_03533	EC_31.fasta_01749	EC_33.fasta_01366	EC_42.fasta_00816	EC_52.fasta_02262	EC_54.fasta_02083	EC_59.fasta_01150	EC_61.fasta_03746
xylR		D-xylose utilization transcriptional activator XylR	12	12	1	1	1600				1178	1178	1178	EC_15.fasta_03985	EC_18.fasta_00779	EC_22.fasta_03259	EC_25.fasta_02258	EC_28.fasta_03152	EC_31.fasta_01894	EC_33.fasta_02235	EC_42.fasta_02125	EC_52.fasta_02655	EC_54.fasta_01981	EC_59.fasta_04229	EC_61.fasta_00324
pyrH		UMP kinase	12	12	1	1	2901				725	725	725	EC_15.fasta_02327	EC_18.fasta_00376	EC_22.fasta_00448	EC_25.fasta_01428	EC_28.fasta_04253	EC_31.fasta_04398	EC_33.fasta_04359	EC_42.fasta_03101	EC_52.fasta_03311	EC_54.fasta_01510	EC_59.fasta_02552	EC_61.fasta_04068
ruvC		crossover junction endodeoxyribonuclease RuvC	12	12	1	1	6151				521	521	521	EC_15.fasta_00341	EC_18.fasta_05160	EC_22.fasta_00122	EC_25.fasta_03124	EC_28.fasta_00596	EC_31.fasta_05112	EC_33.fasta_03054	EC_42.fasta_05145	EC_52.fasta_03813	EC_54.fasta_00508	EC_59.fasta_00442	EC_61.fasta_00004
narI_1		respiratory nitrate reductase subunit gamma	12	12	1	1	4674				677	677	677	EC_15.fasta_03657	EC_18.fasta_04579	EC_22.fasta_02171	EC_25.fasta_02423	EC_28.fasta_02481	EC_31.fasta_03002	EC_33.fasta_01700	EC_42.fasta_04247	EC_52.fasta_03728	EC_54.fasta_00917	EC_59.fasta_03238	EC_61.fasta_00253
hypF		carbamoyltransferase HypF	12	12	1	1	7891				2240	2252	2251	EC_15.fasta_02675	EC_18.fasta_01417	EC_22.fasta_01858	EC_25.fasta_02670	EC_28.fasta_02796	EC_31.fasta_03162	EC_33.fasta_03937	EC_42.fasta_01253	EC_52.fasta_03391	EC_54.fasta_02698	EC_59.fasta_02203	EC_61.fasta_01239
rho		transcription termination factor Rho	12	12	1	3	21				1259	1259	1259	EC_15.fasta_03053	EC_18.fasta_03454	EC_22.fasta_02954	EC_25.fasta_03299	EC_28.fasta_00771	EC_31.fasta_04318	EC_33.fasta_04142	EC_42.fasta_03221	EC_52.fasta_00196	EC_54.fasta_03816	EC_59.fasta_04436	EC_61.fasta_04002
ccmB		heme exporter protein CcmB	12	12	1	1	1750				662	662	662	EC_15.fasta_01288	EC_18.fasta_01126	EC_22.fasta_00410	EC_25.fasta_03432	EC_28.fasta_04510	EC_31.fasta_00763	EC_33.fasta_00092	EC_42.fasta_03395	EC_52.fasta_00811	EC_54.fasta_03711	EC_59.fasta_00616	EC_61.fasta_01508
smpB		SsrA-binding protein SmpB	12	12	1	1	7806				482	482	482	EC_15.fasta_02030	EC_18.fasta_05074	EC_22.fasta_04865	EC_25.fasta_02727	EC_28.fasta_00281	EC_31.fasta_05088	EC_33.fasta_04456	EC_42.fasta_04969	EC_52.fasta_03021	EC_54.fasta_02636	EC_59.fasta_02141	EC_61.fasta_01351
aaeX		p-hydroxybenzoic acid efflux pump operon protein AaeX	12	12	1	1	7085				203	203	203	EC_15.fasta_03153	EC_18.fasta_00730	EC_22.fasta_03834	EC_25.fasta_02029	EC_28.fasta_01842	EC_31.fasta_01009	EC_33.fasta_02005	EC_42.fasta_01816	EC_52.fasta_00062	EC_54.fasta_04546	EC_59.fasta_04028	EC_61.fasta_02180
cheY		chemotaxis response regulator CheY	12	12	1	1	6262				389	389	389	EC_15.fasta_00360	EC_18.fasta_04485	EC_22.fasta_00141	EC_25.fasta_03106	EC_28.fasta_03654	EC_31.fasta_03642	EC_33.fasta_03072	EC_42.fasta_01093	EC_52.fasta_03831	EC_54.fasta_00527	EC_59.fasta_00462	EC_61.fasta_00022
tcyL		cystine ABC transporter permease	12	12	1	1	6348				668	668	668	EC_15.fasta_00393	EC_18.fasta_04108	EC_22.fasta_00174	EC_25.fasta_03016	EC_28.fasta_03621	EC_31.fasta_03549	EC_33.fasta_03164	EC_42.fasta_01001	EC_52.fasta_04460	EC_54.fasta_02526	EC_59.fasta_03424	EC_61.fasta_00055
ispG		flavodoxin-dependent (E)-4-hydroxy-3-methylbut-2-enyl-diphosphate synthase	12	12	1	1	2058				1118	1118	1118	EC_15.fasta_02128	EC_18.fasta_03990	EC_22.fasta_02634	EC_25.fasta_00254	EC_28.fasta_01328	EC_31.fasta_04648	EC_33.fasta_00375	EC_42.fasta_04439	EC_52.fasta_01579	EC_54.fasta_01853	EC_59.fasta_02339	EC_61.fasta_03818
mug		G/U mismatch-specific DNA glycosylase	12	12	1	1	7259				506	506	506	EC_15.fasta_02523	EC_18.fasta_00193	EC_22.fasta_02988	EC_25.fasta_01873	EC_28.fasta_03772	EC_31.fasta_01199	EC_33.fasta_00607	EC_42.fasta_00154	EC_52.fasta_04018	EC_54.fasta_03149	EC_59.fasta_01766	EC_61.fasta_02101
mgtS		protein MgtS	12	12	1	1	4410				95	95	95	EC_15.fasta_00045	EC_18.fasta_02353	EC_22.fasta_00016	EC_25.fasta_04411	EC_28.fasta_03312	EC_31.fasta_03467	EC_33.fasta_03246	EC_42.fasta_04652	EC_52.fasta_00440	EC_54.fasta_04703	EC_59.fasta_02282	EC_61.fasta_03024
trxC		thioredoxin TrxC	12	12	1	1	1994				419	419	419	EC_15.fasta_02061	EC_18.fasta_04051	EC_22.fasta_04380	EC_25.fasta_00315	EC_28.fasta_01395	EC_31.fasta_04587	EC_33.fasta_00436	EC_42.fasta_04500	EC_52.fasta_01640	EC_54.fasta_01920	EC_59.fasta_03949	EC_61.fasta_03757
ygaH		L-valine transporter subunit YgaH	12	12	1	1	7866				335	335	335	EC_15.fasta_02705	EC_18.fasta_04821	EC_22.fasta_01888	EC_25.fasta_02702	EC_28.fasta_02826	EC_31.fasta_04683	EC_33.fasta_04431	EC_42.fasta_01283	EC_52.fasta_03046	EC_54.fasta_02669	EC_59.fasta_02174	EC_61.fasta_01270
gutM		transcriptional regulator GutM	12	12	1	1	7885				359	359	359	EC_15.fasta_02681	EC_18.fasta_01423	EC_22.fasta_01864	EC_25.fasta_02676	EC_28.fasta_02802	EC_31.fasta_03168	EC_33.fasta_03943	EC_42.fasta_01259	EC_52.fasta_03385	EC_54.fasta_02692	EC_59.fasta_02197	EC_61.fasta_01245
purC		phosphoribosylaminoimidazolesuccinocarboxamide synthase	12	12	1	1	2167				713	713	713	EC_15.fasta_01540	EC_18.fasta_03569	EC_22.fasta_02591	EC_25.fasta_00222	EC_28.fasta_01285	EC_31.fasta_04555	EC_33.fasta_00343	EC_42.fasta_01752	EC_52.fasta_01547	EC_54.fasta_01759	EC_59.fasta_02433	EC_61.fasta_03850
ybfE		LexA regulated protein	12	12	1	1	3853				362	362	362	EC_15.fasta_02741	EC_18.fasta_01828	EC_22.fasta_03115	EC_25.fasta_04104	EC_28.fasta_03943	EC_31.fasta_00393	EC_33.fasta_02786	EC_42.fasta_00607	EC_52.fasta_01956	EC_54.fasta_00156	EC_59.fasta_00819	EC_61.fasta_00679
yajD		HNH nuclease YajD	12	12	1	1	5299				347	347	347	EC_15.fasta_04339	EC_18.fasta_01570	EC_22.fasta_01037	EC_25.fasta_00777	EC_28.fasta_00037	EC_31.fasta_00135	EC_33.fasta_02529	EC_42.fasta_02928	EC_52.fasta_01392	EC_54.fasta_03864	EC_59.fasta_01488	EC_61.fasta_02393
cspE_2		transcription antiterminator/RNA stability regulator CspE	12	12	1	1	3913				209	209	209	EC_15.fasta_02926	EC_18.fasta_01763	EC_22.fasta_03173	EC_25.fasta_04169	EC_28.fasta_03885	EC_31.fasta_00328	EC_33.fasta_02721	EC_42.fasta_04050	EC_52.fasta_04136	EC_54.fasta_00214	EC_59.fasta_04150	EC_61.fasta_00614
nlpI		lipoprotein NlpI	12	12	1	1	7161				884	884	884	EC_15.fasta_02208	EC_18.fasta_00659	EC_22.fasta_03907	EC_25.fasta_01958	EC_28.fasta_01768	EC_31.fasta_00938	EC_33.fasta_02076	EC_42.fasta_01887	EC_52.fasta_00133	EC_54.fasta_01167	EC_59.fasta_04101	EC_61.fasta_02251
ybgU		Protein YbgU	12	12	1	1	3814				107	107	107	EC_15.fasta_03427	EC_18.fasta_01859	EC_22.fasta_04491	EC_25.fasta_04073	EC_28.fasta_04135	EC_31.fasta_00424	EC_33.fasta_02817	EC_42.fasta_00576	EC_52.fasta_01987	EC_54.fasta_02311	EC_59.fasta_00853	EC_61.fasta_00710
glgA		glycogen synthase GlgA	12	12	1	2	154				1433	1433	1433	EC_15.fasta_00799	EC_18.fasta_02168	EC_22.fasta_01515	EC_25.fasta_01072	EC_28.fasta_01965	EC_31.fasta_02599	EC_33.fasta_03740	EC_42.fasta_03565	EC_52.fasta_01230	EC_54.fasta_00051	EC_59.fasta_02953	EC_61.fasta_02913
robA		MDR efflux pump AcrAB transcriptional activator RobA	12	12	1	1	2702				869	869	869	EC_15.fasta_04164	EC_18.fasta_03851	EC_22.fasta_03748	EC_25.fasta_01243	EC_28.fasta_01539	EC_31.fasta_02210	EC_33.fasta_01847	EC_42.fasta_03682	EC_52.fasta_03138	EC_54.fasta_01337	EC_59.fasta_02728	EC_61.fasta_03430
glyQ		glycine--tRNA ligase subunit alpha	12	12	1	1	1612				911	911	911	EC_15.fasta_04133	EC_18.fasta_00769	EC_22.fasta_03269	EC_25.fasta_02268	EC_28.fasta_03162	EC_31.fasta_01884	EC_33.fasta_02245	EC_42.fasta_02135	EC_52.fasta_02665	EC_54.fasta_01971	EC_59.fasta_04728	EC_61.fasta_00314
lhgO		L-2-hydroxyglutarate oxidase	12	12	1	1	7844				1265	1268	1266	EC_15.fasta_02727	EC_18.fasta_04799	EC_22.fasta_01910	EC_25.fasta_02724	EC_28.fasta_02848	EC_31.fasta_04705	EC_33.fasta_04453	EC_42.fasta_01305	EC_52.fasta_03024	EC_54.fasta_02647	EC_59.fasta_02150	EC_61.fasta_01292
cspE_1		transcription antiterminator/RNA stability regulator CspE	12	12	1	1	6110				209	209	209	EC_15.fasta_00300	EC_18.fasta_02601	EC_22.fasta_00080	EC_25.fasta_03776	EC_28.fasta_00555	EC_31.fasta_03219	EC_33.fasta_04269	EC_42.fasta_02334	EC_52.fasta_01045	EC_54.fasta_00467	EC_59.fasta_00401	EC_61.fasta_03272
ybaY		YbaY family lipoprotein	12	12	1	1	5253				572	572	572	EC_15.fasta_01614	EC_18.fasta_01613	EC_22.fasta_01083	EC_25.fasta_00734	EC_28.fasta_00080	EC_31.fasta_00178	EC_33.fasta_02572	EC_42.fasta_02971	EC_52.fasta_01435	EC_54.fasta_03907	EC_59.fasta_01445	EC_61.fasta_02436
yghB		DedA family general envelope maintenance protein YghB	12	12	1	1	7339				659	659	659	EC_15.fasta_03292	EC_18.fasta_00266	EC_22.fasta_03050	EC_25.fasta_01801	EC_28.fasta_03833	EC_31.fasta_01126	EC_33.fasta_00672	EC_42.fasta_00080	EC_52.fasta_04197	EC_54.fasta_03094	EC_59.fasta_01698	EC_61.fasta_02029
rpsO		30S ribosomal protein S15	12	12	1	1	7159				269	269	269	EC_15.fasta_02206	EC_18.fasta_00661	EC_22.fasta_03905	EC_25.fasta_01960	EC_28.fasta_01770	EC_31.fasta_00940	EC_33.fasta_02074	EC_42.fasta_01885	EC_52.fasta_00131	EC_54.fasta_01165	EC_59.fasta_04099	EC_61.fasta_02249
gcvR		glycine cleavage system transcriptional repressor	12	12	1	1	2162				572	572	572	EC_15.fasta_01544	EC_18.fasta_03565	EC_22.fasta_02595	EC_25.fasta_00226	EC_28.fasta_01289	EC_31.fasta_04559	EC_33.fasta_00347	EC_42.fasta_01756	EC_52.fasta_01551	EC_54.fasta_01763	EC_59.fasta_02429	EC_61.fasta_03846
pgsA		CDP-diacylglycerol--glycerol-3-phosphate 3-phosphatidyltransferase	12	12	1	1	6342				548	548	548	EC_15.fasta_00387	EC_18.fasta_04114	EC_22.fasta_00168	EC_25.fasta_03022	EC_28.fasta_03627	EC_31.fasta_03555	EC_33.fasta_03158	EC_42.fasta_01007	EC_52.fasta_04466	EC_54.fasta_02532	EC_59.fasta_03418	EC_61.fasta_00049
yjbE		exopolysaccharide production protein YjbE	12	12	1	1	5530				242	242	242	EC_15.fasta_01040	EC_18.fasta_00462	EC_22.fasta_01372	EC_25.fasta_00630	EC_28.fasta_00187	EC_31.fasta_01380	EC_33.fasta_01044	EC_42.fasta_02611	EC_52.fasta_03900	EC_54.fasta_02564	EC_59.fasta_03875	EC_61.fasta_02634
dnaA		chromosomal replication initiator protein DnaA	12	12	1	1	1383				1403	1403	1403	EC_15.fasta_02372	EC_18.fasta_00919	EC_22.fasta_03654	EC_25.fasta_02119	EC_28.fasta_03025	EC_31.fasta_02034	EC_33.fasta_01181	EC_42.fasta_01985	EC_52.fasta_02516	EC_54.fasta_01237	EC_59.fasta_03545	EC_61.fasta_00463
tolB		Tol-Pal system beta propeller repeat protein TolB	12	12	1	1	3774				1292	1292	1292	EC_15.fasta_03407	EC_18.fasta_01880	EC_22.fasta_04511	EC_25.fasta_04052	EC_28.fasta_04155	EC_31.fasta_00445	EC_33.fasta_02838	EC_42.fasta_00555	EC_52.fasta_02008	EC_54.fasta_02291	EC_59.fasta_00890	EC_61.fasta_00731
coaA		type I pantothenate kinase	12	12	1	11	1				926	926	926	EC_15.fasta_04506	EC_18.fasta_02256	EC_22.fasta_05116	EC_25.fasta_04710	EC_28.fasta_04528	EC_31.fasta_05097	EC_33.fasta_04853	EC_42.fasta_05189	EC_52.fasta_04762	EC_54.fasta_04846	EC_59.fasta_04929	EC_61.fasta_04951
glaH		glutarate dioxygenase GlaH	12	12	1	1	7843				977	977	977	EC_15.fasta_02728	EC_18.fasta_04798	EC_22.fasta_01911	EC_25.fasta_02725	EC_28.fasta_02849	EC_31.fasta_04706	EC_33.fasta_04454	EC_42.fasta_01306	EC_52.fasta_03023	EC_54.fasta_02646	EC_59.fasta_02149	EC_61.fasta_01293
nagD		ribonucleotide monophosphatase NagD	12	12	1	1	3869				752	752	752	EC_15.fasta_02730	EC_18.fasta_01809	EC_22.fasta_03126	EC_25.fasta_04123	EC_28.fasta_03933	EC_31.fasta_00374	EC_33.fasta_02767	EC_42.fasta_00626	EC_52.fasta_01937	EC_54.fasta_00167	EC_59.fasta_00809	EC_61.fasta_00660
rraA		ribonuclease E activity regulator RraA	12	12	1	1	1271				485	485	485	EC_15.fasta_01665	EC_18.fasta_02714	EC_22.fasta_03975	EC_25.fasta_03539	EC_28.fasta_02858	EC_31.fasta_01315	EC_33.fasta_03572	EC_42.fasta_02546	EC_52.fasta_00335	EC_54.fasta_01075	EC_59.fasta_03194	EC_61.fasta_04564
atpG		F0F1 ATP synthase subunit gamma	12	12	1	1	1347				863	863	863	EC_15.fasta_04393	EC_18.fasta_00949	EC_22.fasta_03620	EC_25.fasta_02089	EC_28.fasta_02991	EC_31.fasta_02064	EC_33.fasta_01151	EC_42.fasta_01955	EC_52.fasta_02486	EC_54.fasta_03005	EC_59.fasta_03575	EC_61.fasta_00493
decR		DNA-binding transcriptional regulator DecR	12	12	1	1	5259				458	458	458	EC_15.fasta_01608	EC_18.fasta_01607	EC_22.fasta_01077	EC_25.fasta_00740	EC_28.fasta_00074	EC_31.fasta_00172	EC_33.fasta_02566	EC_42.fasta_02965	EC_52.fasta_01429	EC_54.fasta_03901	EC_59.fasta_01451	EC_61.fasta_02430
yfdV		transporter YfdV	12	12	1	1	1946				944	944	944	EC_15.fasta_01447	EC_18.fasta_03659	EC_22.fasta_02495	EC_25.fasta_00131	EC_28.fasta_01187	EC_31.fasta_04464	EC_33.fasta_00255	EC_42.fasta_01661	EC_52.fasta_00648	EC_54.fasta_01663	EC_59.fasta_00776	EC_61.fasta_03940
yqaE		YqaE/Pmp3 family membrane protein	12	12	1	1	7850				158	158	158	EC_15.fasta_02721	EC_18.fasta_04805	EC_22.fasta_01904	EC_25.fasta_02718	EC_28.fasta_02842	EC_31.fasta_04699	EC_33.fasta_04447	EC_42.fasta_01299	EC_52.fasta_03030	EC_54.fasta_02653	EC_59.fasta_02156	EC_61.fasta_01286
sapC		peptide ABC transporter permease SapC	12	12	1	1	6520				890	890	890	EC_15.fasta_00504	EC_18.fasta_04404	EC_22.fasta_02235	EC_25.fasta_02347	EC_28.fasta_02546	EC_31.fasta_04932	EC_33.fasta_04034	EC_42.fasta_03861	EC_52.fasta_02825	EC_54.fasta_02419	EC_59.fasta_04342	EC_61.fasta_04677
rpmB		50S ribosomal protein L28	12	12	1	1	1506				236	236	236	EC_15.fasta_00546	EC_18.fasta_00846	EC_22.fasta_02391	EC_25.fasta_02191	EC_28.fasta_00327	EC_31.fasta_01961	EC_33.fasta_02168	EC_42.fasta_02058	EC_52.fasta_02588	EC_54.fasta_01304	EC_59.fasta_01998	EC_61.fasta_00391
osmC		peroxiredoxin OsmC	12	12	1	1	6387				431	431	431	EC_15.fasta_02243	EC_18.fasta_02319	EC_22.fasta_03077	EC_25.fasta_01736	EC_28.fasta_03118	EC_31.fasta_04815	EC_33.fasta_03493	EC_42.fasta_04752	EC_52.fasta_04316	EC_54.fasta_04055	EC_59.fasta_02083	EC_61.fasta_02607
ybjN		YbjN domain-containing protein	12	12	1	1	3648				476	476	476	EC_15.fasta_01073	EC_18.fasta_01992	EC_22.fasta_01332	EC_25.fasta_03941	EC_28.fasta_03436	EC_31.fasta_00557	EC_33.fasta_02891	EC_42.fasta_00443	EC_52.fasta_02120	EC_54.fasta_02180	EC_59.fasta_01051	EC_61.fasta_00843
kdpC		K(+)-transporting ATPase subunit C	12	12	1	1	3839				572	572	572	EC_15.fasta_02754	EC_18.fasta_01836	EC_22.fasta_03106	EC_25.fasta_04096	EC_28.fasta_03952	EC_31.fasta_00401	EC_33.fasta_02794	EC_42.fasta_00599	EC_52.fasta_01964	EC_54.fasta_00143	EC_59.fasta_00830	EC_61.fasta_00687
cspA		transcription antiterminator/RNA stability regulator CspE	12	12	1	1	1056				212	212	212	EC_15.fasta_02859	EC_18.fasta_02060	EC_22.fasta_03272	EC_25.fasta_02271	EC_28.fasta_03167	EC_31.fasta_00889	EC_33.fasta_02248	EC_42.fasta_04129	EC_52.fasta_03768	EC_54.fasta_01966	EC_59.fasta_04291	EC_61.fasta_00309
mltD		murein transglycosylase D	12	12	1	1	3103				1220	1220	1220	EC_15.fasta_03995	EC_18.fasta_01268	EC_22.fasta_03763	EC_25.fasta_00970	EC_28.fasta_01878	EC_31.fasta_02806	EC_33.fasta_02337	EC_42.fasta_04327	EC_52.fasta_02968	EC_54.fasta_03067	EC_59.fasta_01930	EC_61.fasta_02542
rpiA		ribose-5-phosphate isomerase RpiA	12	12	1	1	7499				659	659	659	EC_15.fasta_04245	EC_18.fasta_00060	EC_22.fasta_01647	EC_25.fasta_02864	EC_28.fasta_00674	EC_31.fasta_03953	EC_33.fasta_04550	EC_42.fasta_01447	EC_52.fasta_03572	EC_54.fasta_03349	EC_59.fasta_03249	EC_61.fasta_01756
rplP		50S ribosomal protein L16	12	12	1	4	59				410	410	410	EC_15.fasta_03219	EC_18.fasta_02790	EC_22.fasta_05034	EC_25.fasta_03154	EC_28.fasta_04325	EC_31.fasta_04049	EC_33.fasta_01094	EC_42.fasta_03933	EC_52.fasta_04054	EC_54.fasta_04631	EC_59.fasta_04563	EC_61.fasta_04772
yihD		YihD family protein	12	12	1	1	1114				269	269	269	EC_15.fasta_01739	EC_18.fasta_02641	EC_22.fasta_04093	EC_25.fasta_03467	EC_28.fasta_02933	EC_31.fasta_01242	EC_33.fasta_03499	EC_42.fasta_02473	EC_52.fasta_00407	EC_54.fasta_01001	EC_59.fasta_03113	EC_61.fasta_03525
dcuR		two-component system response regulator DcuR	12	12	1	1	5676				719	719	719	EC_15.fasta_00935	EC_18.fasta_00582	EC_22.fasta_04254	EC_25.fasta_00511	EC_28.fasta_02192	EC_31.fasta_01500	EC_33.fasta_00925	EC_42.fasta_02731	EC_52.fasta_01728	EC_54.fasta_00681	EC_59.fasta_03678	EC_61.fasta_02754
group_6976		hypothetical protein	12	12	1	1	5807				206	206	206	EC_15.fasta_01901	EC_18.fasta_03723	EC_22.fasta_00537	EC_25.fasta_00400	EC_28.fasta_02294	EC_31.fasta_02428	EC_33.fasta_00816	EC_42.fasta_01598	EC_52.fasta_01840	EC_54.fasta_00580	EC_59.fasta_03777	EC_61.fasta_01039
fldA		flavodoxin FldA	12	12	1	1	3854				530	530	530	EC_15.fasta_02740	EC_18.fasta_01827	EC_22.fasta_03116	EC_25.fasta_04105	EC_28.fasta_03942	EC_31.fasta_00392	EC_33.fasta_02785	EC_42.fasta_00608	EC_52.fasta_01955	EC_54.fasta_00157	EC_59.fasta_00818	EC_61.fasta_00678
kdsD		arabinose-5-phosphate isomerase KdsD	12	12	1	1	7128				986	986	986	EC_15.fasta_02174	EC_18.fasta_00693	EC_22.fasta_03873	EC_25.fasta_01992	EC_28.fasta_01803	EC_31.fasta_00972	EC_33.fasta_02042	EC_42.fasta_01853	EC_52.fasta_00099	EC_54.fasta_01133	EC_59.fasta_04067	EC_61.fasta_02217
glnB		nitrogen regulatory protein P-II	12	12	1	1	2023				338	338	338	EC_15.fasta_02090	EC_18.fasta_04022	EC_22.fasta_02672	EC_25.fasta_00286	EC_28.fasta_01366	EC_31.fasta_04616	EC_33.fasta_00407	EC_42.fasta_04471	EC_52.fasta_01611	EC_54.fasta_01891	EC_59.fasta_03978	EC_61.fasta_03786
flgG		flagellar basal-body rod protein FlgG	12	12	1	1	4033				782	782	782	EC_15.fasta_00637	EC_18.fasta_02890	EC_22.fasta_02042	EC_25.fasta_01558	EC_28.fasta_01099	EC_31.fasta_01637	EC_33.fasta_01479	EC_42.fasta_00704	EC_52.fasta_02375	EC_54.fasta_00789	EC_59.fasta_01265	EC_61.fasta_04203
typA		ribosome-dependent GTPase TypA	12	12	1	1	1131				1823	1823	1823	EC_15.fasta_01725	EC_18.fasta_02656	EC_22.fasta_04078	EC_25.fasta_03481	EC_28.fasta_02918	EC_31.fasta_01257	EC_33.fasta_03514	EC_42.fasta_02488	EC_52.fasta_00392	EC_54.fasta_01014	EC_59.fasta_03127	EC_61.fasta_03540
yoaE		CNNM family cation transport protein YoaE	12	12	1	1	6100				1556	1556	1556	EC_15.fasta_00293	EC_18.fasta_02593	EC_22.fasta_00072	EC_25.fasta_03783	EC_28.fasta_00547	EC_31.fasta_03227	EC_33.fasta_04276	EC_42.fasta_02326	EC_52.fasta_01052	EC_54.fasta_00459	EC_59.fasta_00393	EC_61.fasta_03264
sugE		quaternary ammonium compound efflux SMR transporter SugE	12	12	1	1	5731				317	317	317	EC_15.fasta_00908	EC_18.fasta_03796	EC_22.fasta_00610	EC_25.fasta_00475	EC_28.fasta_02219	EC_31.fasta_02355	EC_33.fasta_00889	EC_42.fasta_01523	EC_52.fasta_01765	EC_54.fasta_00654	EC_59.fasta_03705	EC_61.fasta_00964
rlmN		bifunctional tRNA (adenosine(37)-C2)-methyltransferase TrmG/ribosomal RNA large subunit methyltransferase RlmN	12	12	1	1	2056				1154	1154	1154	EC_15.fasta_02126	EC_18.fasta_03992	EC_22.fasta_02636	EC_25.fasta_00256	EC_28.fasta_01330	EC_31.fasta_04646	EC_33.fasta_00377	EC_42.fasta_04441	EC_52.fasta_01581	EC_54.fasta_01855	EC_59.fasta_02337	EC_61.fasta_03816
iscA		iron-sulfur cluster assembly protein IscA	12	12	1	1	2045				323	323	323	EC_15.fasta_02115	EC_18.fasta_04003	EC_22.fasta_02647	EC_25.fasta_00267	EC_28.fasta_01341	EC_31.fasta_04635	EC_33.fasta_00388	EC_42.fasta_04452	EC_52.fasta_01592	EC_54.fasta_01866	EC_59.fasta_02326	EC_61.fasta_03805
malG		maltose ABC transporter permease MalG	12	12	1	1	5537				890	890	890	EC_15.fasta_01034	EC_18.fasta_00469	EC_22.fasta_01378	EC_25.fasta_00624	EC_28.fasta_00193	EC_31.fasta_01387	EC_33.fasta_01038	EC_42.fasta_02618	EC_52.fasta_03894	EC_54.fasta_02570	EC_59.fasta_03880	EC_61.fasta_02641
nuoE		NADH-quinone oxidoreductase subunit NuoE	12	12	1	1	1841				500	500	500	EC_15.fasta_01360	EC_18.fasta_01044	EC_22.fasta_00338	EC_25.fasta_00050	EC_28.fasta_01702	EC_31.fasta_00681	EC_33.fasta_00174	EC_42.fasta_03313	EC_52.fasta_00729	EC_54.fasta_01591	EC_59.fasta_00702	EC_61.fasta_01590
yaiY		YaiY family protein	12	12	1	1	5331				308	308	308	EC_15.fasta_04368	EC_18.fasta_01540	EC_22.fasta_01007	EC_25.fasta_00807	EC_28.fasta_00007	EC_31.fasta_00105	EC_33.fasta_02499	EC_42.fasta_02898	EC_52.fasta_01362	EC_54.fasta_03535	EC_59.fasta_01519	EC_61.fasta_02363
sdhD		succinate dehydrogenase membrane anchor subunit	12	12	1	1	3812				347	347	347	EC_15.fasta_03425	EC_18.fasta_01861	EC_22.fasta_04493	EC_25.fasta_04071	EC_28.fasta_04137	EC_31.fasta_00426	EC_33.fasta_02819	EC_42.fasta_00574	EC_52.fasta_01989	EC_54.fasta_02309	EC_59.fasta_00855	EC_61.fasta_00712
rpsA		30S ribosomal protein S1	12	12	1	1	3553				1673	1673	1673	EC_15.fasta_01131	EC_18.fasta_03034	EC_22.fasta_01274	EC_25.fasta_04333	EC_28.fasta_03494	EC_31.fasta_01781	EC_33.fasta_01334	EC_42.fasta_00848	EC_52.fasta_02230	EC_54.fasta_02122	EC_59.fasta_01111	EC_61.fasta_03714
cadB		cadaverine/lysine antiporter	12	12	1	1	5690				1334	1334	1334	EC_15.fasta_00926	EC_18.fasta_00599	EC_22.fasta_04263	EC_25.fasta_00493	EC_28.fasta_02201	EC_31.fasta_01517	EC_33.fasta_00907	EC_42.fasta_02748	EC_52.fasta_01746	EC_54.fasta_00672	EC_59.fasta_03687	EC_61.fasta_02772
rplI		50S ribosomal protein L9	12	12	1	1	5785				449	449	449	EC_15.fasta_01922	EC_18.fasta_03744	EC_22.fasta_00557	EC_25.fasta_00421	EC_28.fasta_02274	EC_31.fasta_02407	EC_33.fasta_00837	EC_42.fasta_01577	EC_52.fasta_01819	EC_54.fasta_00601	EC_59.fasta_03758	EC_61.fasta_01018
ybeL		zinc ribbon-containing protein	12	12	1	1	3893				482	482	482	EC_15.fasta_02906	EC_18.fasta_01782	EC_22.fasta_03154	EC_25.fasta_04150	EC_28.fasta_03904	EC_31.fasta_00347	EC_33.fasta_02740	EC_42.fasta_04069	EC_52.fasta_01910	EC_54.fasta_00194	EC_59.fasta_04131	EC_61.fasta_00633
ffh		signal recognition particle protein	12	12	1	1	7797				1361	1361	1361	EC_15.fasta_02039	EC_18.fasta_05083	EC_22.fasta_04874	EC_25.fasta_02736	EC_28.fasta_00290	EC_31.fasta_05079	EC_33.fasta_04465	EC_42.fasta_04978	EC_52.fasta_03012	EC_54.fasta_02627	EC_59.fasta_02132	EC_61.fasta_01360
atpC		F0F1 ATP synthase subunit epsilon	12	12	1	1	1349				419	419	419	EC_15.fasta_04395	EC_18.fasta_00947	EC_22.fasta_03622	EC_25.fasta_02091	EC_28.fasta_02993	EC_31.fasta_02062	EC_33.fasta_01153	EC_42.fasta_01957	EC_52.fasta_02488	EC_54.fasta_03003	EC_59.fasta_03573	EC_61.fasta_00491
fbp		class 1 fructose-bisphosphatase	12	12	1	1	5821				998	998	998	EC_15.fasta_01888	EC_18.fasta_03710	EC_22.fasta_00524	EC_25.fasta_00389	EC_28.fasta_02306	EC_31.fasta_02441	EC_33.fasta_00803	EC_42.fasta_01611	EC_52.fasta_01853	EC_54.fasta_00569	EC_59.fasta_03790	EC_61.fasta_01052
rpsE		30S ribosomal protein S5	12	12	1	4	27				503	503	503	EC_15.fasta_03209	EC_18.fasta_02780	EC_22.fasta_05044	EC_25.fasta_03164	EC_28.fasta_04315	EC_31.fasta_04039	EC_33.fasta_01104	EC_42.fasta_03943	EC_52.fasta_04064	EC_54.fasta_04621	EC_59.fasta_04573	EC_61.fasta_04762
csgE		curli production assembly/transport protein CsgE	12	12	1	1	3995				389	389	389	EC_15.fasta_00599	EC_18.fasta_02928	EC_22.fasta_02004	EC_25.fasta_01596	EC_28.fasta_01061	EC_31.fasta_01675	EC_33.fasta_01441	EC_42.fasta_00742	EC_52.fasta_02337	EC_54.fasta_00751	EC_59.fasta_01227	EC_61.fasta_04241
bax		protein bax	12	12	1	1	1599				824	824	824	EC_15.fasta_03984	EC_18.fasta_00780	EC_22.fasta_03258	EC_25.fasta_02257	EC_28.fasta_03151	EC_31.fasta_01895	EC_33.fasta_02234	EC_42.fasta_02124	EC_52.fasta_02654	EC_54.fasta_01982	EC_59.fasta_04228	EC_61.fasta_00325
rpmF		50S ribosomal protein L32	12	12	1	1	4045				173	173	173	EC_15.fasta_00647	EC_18.fasta_02880	EC_22.fasta_02052	EC_25.fasta_01548	EC_28.fasta_01109	EC_31.fasta_01627	EC_33.fasta_01489	EC_42.fasta_00694	EC_52.fasta_02385	EC_54.fasta_00799	EC_59.fasta_01277	EC_61.fasta_04193
nfuA		Fe-S biogenesis protein NfuA	12	12	1	2	174				575	575	575	EC_15.fasta_00785	EC_18.fasta_02183	EC_22.fasta_01532	EC_25.fasta_01087	EC_28.fasta_01982	EC_31.fasta_02584	EC_33.fasta_03755	EC_42.fasta_03550	EC_52.fasta_01245	EC_54.fasta_00065	EC_59.fasta_02969	EC_61.fasta_02928
cysE		serine O-acetyltransferase	12	12	1	1	1543				821	821	821	EC_15.fasta_00575	EC_18.fasta_00817	EC_22.fasta_02364	EC_25.fasta_02220	EC_28.fasta_01175	EC_31.fasta_01932	EC_33.fasta_02197	EC_42.fasta_02087	EC_52.fasta_02617	EC_54.fasta_03559	EC_59.fasta_01971	EC_61.fasta_00362
group_7003		hypothetical protein	12	12	1	1	5330				212	212	212	EC_15.fasta_04367	EC_18.fasta_01541	EC_22.fasta_01008	EC_25.fasta_00806	EC_28.fasta_00008	EC_31.fasta_00106	EC_33.fasta_02500	EC_42.fasta_02899	EC_52.fasta_01363	EC_54.fasta_03536	EC_59.fasta_01518	EC_61.fasta_02364
ackA		acetate kinase	12	12	1	1	1853				1202	1202	1202	EC_15.fasta_01372	EC_18.fasta_01032	EC_22.fasta_00326	EC_25.fasta_00062	EC_28.fasta_01690	EC_31.fasta_00668	EC_33.fasta_00186	EC_42.fasta_03300	EC_52.fasta_00717	EC_54.fasta_01603	EC_59.fasta_00714	EC_61.fasta_01602
ykgO		type B 50S ribosomal protein L36	12	12	1	1	5446				140	140	140	EC_15.fasta_04064	EC_18.fasta_01465	EC_22.fasta_04145	EC_25.fasta_00883	EC_28.fasta_04006	EC_31.fasta_00030	EC_33.fasta_02424	EC_42.fasta_02823	EC_52.fasta_02881	EC_54.fasta_03461	EC_59.fasta_04755	EC_61.fasta_02288
ahpC		alkyl hydroperoxide reductase subunit C	12	12	1	1	3929				563	563	563	EC_15.fasta_02944	EC_18.fasta_01746	EC_22.fasta_03191	EC_25.fasta_04185	EC_28.fasta_03867	EC_31.fasta_00311	EC_33.fasta_02705	EC_42.fasta_04033	EC_52.fasta_04119	EC_54.fasta_00232	EC_59.fasta_04166	EC_61.fasta_00598
mrdA		peptidoglycan DD-transpeptidase MrdA	12	12	1	1	3901				1901	1901	1901	EC_15.fasta_02914	EC_18.fasta_01774	EC_22.fasta_03162	EC_25.fasta_04158	EC_28.fasta_03896	EC_31.fasta_00339	EC_33.fasta_02732	EC_42.fasta_04061	EC_52.fasta_01902	EC_54.fasta_00202	EC_59.fasta_04139	EC_61.fasta_00625
yeaG		protein kinase YeaG	12	12	1	1	6068				1934	1934	1934	EC_15.fasta_00261	EC_18.fasta_02566	EC_22.fasta_03384	EC_25.fasta_03810	EC_28.fasta_00515	EC_31.fasta_03254	EC_33.fasta_04303	EC_42.fasta_02299	EC_52.fasta_01079	EC_54.fasta_00427	EC_59.fasta_00361	EC_61.fasta_03237
aceA		isocitrate lyase	12	12	1	1	5505				1304	1304	1304	EC_15.fasta_01051	EC_18.fasta_00443	EC_22.fasta_04185	EC_25.fasta_00649	EC_28.fasta_00166	EC_31.fasta_01361	EC_33.fasta_01063	EC_42.fasta_02592	EC_52.fasta_04594	EC_54.fasta_02553	EC_59.fasta_03835	EC_61.fasta_02615
lptA		lipopolysaccharide ABC transporter substrate-binding protein LptA	12	12	1	1	7125				557	557	557	EC_15.fasta_02171	EC_18.fasta_00696	EC_22.fasta_03870	EC_25.fasta_01995	EC_28.fasta_01806	EC_31.fasta_00975	EC_33.fasta_02039	EC_42.fasta_01850	EC_52.fasta_00096	EC_54.fasta_01130	EC_59.fasta_04064	EC_61.fasta_02214
xerD		site-specific tyrosine recombinase XerD	12	12	1	1	7519				896	896	896	EC_15.fasta_04264	EC_18.fasta_00078	EC_22.fasta_01666	EC_25.fasta_02882	EC_28.fasta_00694	EC_31.fasta_03935	EC_33.fasta_04532	EC_42.fasta_01429	EC_52.fasta_03590	EC_54.fasta_03368	EC_59.fasta_03267	EC_61.fasta_01738
yceD		23S rRNA accumulation protein YceD	12	12	1	1	4044				521	521	521	EC_15.fasta_00646	EC_18.fasta_02881	EC_22.fasta_02051	EC_25.fasta_01549	EC_28.fasta_01108	EC_31.fasta_01628	EC_33.fasta_01488	EC_42.fasta_00695	EC_52.fasta_02384	EC_54.fasta_00798	EC_59.fasta_01276	EC_61.fasta_04194
ytfQ		galactofuranose ABC transporter substrate-binding protein YtfQ	12	12	1	1	5816				956	956	956	EC_15.fasta_01892	EC_18.fasta_03714	EC_22.fasta_00528	EC_25.fasta_00393	EC_28.fasta_02301	EC_31.fasta_02437	EC_33.fasta_00807	EC_42.fasta_01607	EC_52.fasta_01849	EC_54.fasta_00573	EC_59.fasta_03786	EC_61.fasta_01048
yigI		acyl-CoA thioesterase YigI	12	12	1	3	87				467	467	467	EC_15.fasta_03091	EC_18.fasta_03494	EC_22.fasta_02911	EC_25.fasta_03260	EC_28.fasta_00809	EC_31.fasta_04278	EC_33.fasta_04182	EC_42.fasta_03181	EC_52.fasta_00236	EC_54.fasta_03778	EC_59.fasta_04479	EC_61.fasta_03962
glnP		glutamine ABC transporter permease GlnP	12	12	1	1	3699				659	659	659	EC_15.fasta_03336	EC_18.fasta_01950	EC_22.fasta_04589	EC_25.fasta_03983	EC_28.fasta_02030	EC_31.fasta_00515	EC_33.fasta_02933	EC_42.fasta_00485	EC_52.fasta_02078	EC_54.fasta_02223	EC_59.fasta_00961	EC_61.fasta_00801
hslV		ATP-dependent protease subunit HslV	12	12	1	1	1274				530	530	530	EC_15.fasta_01662	EC_18.fasta_02717	EC_22.fasta_03972	EC_25.fasta_03542	EC_28.fasta_02855	EC_31.fasta_01318	EC_33.fasta_03575	EC_42.fasta_02549	EC_52.fasta_00332	EC_54.fasta_01078	EC_59.fasta_03197	EC_61.fasta_04567
yadH		ABC transporter permease	12	12	1	1	2856				770	770	770	EC_15.fasta_01805	EC_18.fasta_00422	EC_22.fasta_03408	EC_25.fasta_01382	EC_28.fasta_01408	EC_31.fasta_04352	EC_33.fasta_04405	EC_42.fasta_05053	EC_52.fasta_03357	EC_54.fasta_01468	EC_59.fasta_02595	EC_61.fasta_04114
evgA		acid-sensing system DNA-binding response regulator EvgA	12	12	1	1	1943				614	614	614	EC_15.fasta_01444	EC_18.fasta_03662	EC_22.fasta_02492	EC_25.fasta_00128	EC_28.fasta_01184	EC_31.fasta_04461	EC_33.fasta_00252	EC_42.fasta_01658	EC_52.fasta_00651	EC_54.fasta_01660	EC_59.fasta_00773	EC_61.fasta_03943
ygdI		YgdI/YgdR family lipoprotein	12	12	1	1	7599				227	227	227	EC_15.fasta_04477	EC_18.fasta_01320	EC_22.fasta_01763	EC_25.fasta_04295	EC_28.fasta_02695	EC_31.fasta_03064	EC_33.fasta_03840	EC_42.fasta_01155	EC_52.fasta_03488	EC_54.fasta_02796	EC_59.fasta_01862	EC_61.fasta_01142
dinI		DNA damage-inducible protein I	12	12	1	1	4016				245	245	245	EC_15.fasta_00620	EC_18.fasta_02907	EC_22.fasta_02025	EC_25.fasta_01575	EC_28.fasta_01082	EC_31.fasta_01654	EC_33.fasta_01462	EC_42.fasta_00721	EC_52.fasta_02358	EC_54.fasta_00772	EC_59.fasta_01248	EC_61.fasta_04220
holE		DNA polymerase III subunit theta	12	12	1	1	6128				230	230	230	EC_15.fasta_00318	EC_18.fasta_02619	EC_22.fasta_00098	EC_25.fasta_03758	EC_28.fasta_00573	EC_31.fasta_03201	EC_33.fasta_04251	EC_42.fasta_02352	EC_52.fasta_01027	EC_54.fasta_00485	EC_59.fasta_00419	EC_61.fasta_03290
oxyR		DNA-binding transcriptional regulator OxyR	12	12	1	1	1081				917	917	917	EC_15.fasta_02597	EC_18.fasta_02747	EC_22.fasta_04410	EC_25.fasta_03572	EC_28.fasta_02962	EC_31.fasta_01348	EC_33.fasta_03605	EC_42.fasta_02579	EC_52.fasta_00302	EC_54.fasta_01106	EC_59.fasta_03103	EC_61.fasta_04597
metK		methionine adenosyltransferase	12	12	1	1	7458				1154	1154	1154	EC_15.fasta_03785	EC_18.fasta_00029	EC_22.fasta_01616	EC_25.fasta_02835	EC_28.fasta_00643	EC_31.fasta_03984	EC_33.fasta_04581	EC_42.fasta_01478	EC_52.fasta_03541	EC_54.fasta_03324	EC_59.fasta_01601	EC_61.fasta_01787
clpS		ATP-dependent Clp protease adapter ClpS	12	12	1	1	3619				320	320	320	EC_15.fasta_01101	EC_18.fasta_02020	EC_22.fasta_01304	EC_25.fasta_03894	EC_28.fasta_03464	EC_31.fasta_00585	EC_33.fasta_02863	EC_42.fasta_00415	EC_52.fasta_02148	EC_54.fasta_02152	EC_59.fasta_01081	EC_61.fasta_00871
uspB		universal stress protein UspB	12	12	1	2	66				335	335	335	EC_15.fasta_01844	EC_18.fasta_02103	EC_22.fasta_01452	EC_25.fasta_01007	EC_28.fasta_02121	EC_31.fasta_02665	EC_33.fasta_03675	EC_42.fasta_03631	EC_52.fasta_01165	EC_54.fasta_00989	EC_59.fasta_02895	EC_61.fasta_02848
rplT		50S ribosomal protein L20	12	12	1	1	5998				356	356	356	EC_15.fasta_00193	EC_18.fasta_02499	EC_22.fasta_03323	EC_25.fasta_03876	EC_28.fasta_00456	EC_31.fasta_03321	EC_33.fasta_03392	EC_42.fasta_02232	EC_52.fasta_00586	EC_54.fasta_00359	EC_59.fasta_00294	EC_61.fasta_03170
dsrB		protein DsrB	12	12	1	1	6656				188	188	188	EC_15.fasta_03017	EC_18.fasta_04074	EC_22.fasta_00208	EC_25.fasta_02982	EC_28.fasta_00252	EC_31.fasta_03515	EC_33.fasta_03198	EC_42.fasta_00967	EC_52.fasta_04426	EC_54.fasta_02495	EC_59.fasta_03456	EC_61.fasta_00089
yfbV		terminus macrodomain insulation protein YfbV	12	12	1	1	1852				455	455	455	EC_15.fasta_01371	EC_18.fasta_01033	EC_22.fasta_00327	EC_25.fasta_00061	EC_28.fasta_01691	EC_31.fasta_00669	EC_33.fasta_00185	EC_42.fasta_03301	EC_52.fasta_00718	EC_54.fasta_01602	EC_59.fasta_00713	EC_61.fasta_01601
grpE		nucleotide exchange factor GrpE	12	12	1	1	7800				593	593	593	EC_15.fasta_02036	EC_18.fasta_05080	EC_22.fasta_04871	EC_25.fasta_02733	EC_28.fasta_00287	EC_31.fasta_05082	EC_33.fasta_04462	EC_42.fasta_04975	EC_52.fasta_03015	EC_54.fasta_02630	EC_59.fasta_02135	EC_61.fasta_01357
yiaC		N-acetyltransferase	12	12	1	1	1049				440	440	440	EC_15.fasta_02865	EC_18.fasta_02054	EC_22.fasta_03278	EC_25.fasta_02277	EC_28.fasta_03174	EC_31.fasta_00883	EC_33.fasta_02254	EC_42.fasta_04123	EC_52.fasta_03774	EC_54.fasta_01960	EC_59.fasta_04285	EC_61.fasta_00303
grxC		glutaredoxin 3	12	12	1	1	1540				251	251	251	EC_15.fasta_00572	EC_18.fasta_00820	EC_22.fasta_02367	EC_25.fasta_02217	EC_28.fasta_01178	EC_31.fasta_01935	EC_33.fasta_02194	EC_42.fasta_02084	EC_52.fasta_02614	EC_54.fasta_03556	EC_59.fasta_01974	EC_61.fasta_00365
mreD		rod shape-determining protein MreD	12	12	1	1	7079				488	488	488	EC_15.fasta_03159	EC_18.fasta_00736	EC_22.fasta_03828	EC_25.fasta_02035	EC_28.fasta_01848	EC_31.fasta_01015	EC_33.fasta_01999	EC_42.fasta_01810	EC_52.fasta_00056	EC_54.fasta_04552	EC_59.fasta_04022	EC_61.fasta_02174
pfkA		6-phosphofructokinase	12	12	1	1	1258				962	962	962	EC_15.fasta_01678	EC_18.fasta_02701	EC_22.fasta_03988	EC_25.fasta_03526	EC_28.fasta_02871	EC_31.fasta_01302	EC_33.fasta_03559	EC_42.fasta_02533	EC_52.fasta_00348	EC_54.fasta_01062	EC_59.fasta_03181	EC_61.fasta_04551
fumD		fumarate hydratase FumD	12	12	1	1	5957				209	209	209	EC_15.fasta_00153	EC_18.fasta_02459	EC_22.fasta_00947	EC_25.fasta_04516	EC_28.fasta_00415	EC_31.fasta_03361	EC_33.fasta_03352	EC_42.fasta_02192	EC_52.fasta_00546	EC_54.fasta_00319	EC_59.fasta_00253	EC_61.fasta_03130
ilvN_1		acetolactate synthase small subunit	12	12	1	1	1420				290	290	290	EC_15.fasta_02405	EC_18.fasta_00892	EC_22.fasta_02456	EC_25.fasta_02146	EC_28.fasta_03058	EC_31.fasta_02007	EC_33.fasta_01208	EC_42.fasta_02012	EC_52.fasta_02543	EC_54.fasta_01271	EC_59.fasta_02052	EC_61.fasta_00436
hdeB		acid-activated periplasmic chaperone HdeB	12	12	1	2	41				338	338	338	EC_15.fasta_01827	EC_18.fasta_02082	EC_22.fasta_01434	EC_25.fasta_00986	EC_28.fasta_02106	EC_31.fasta_02686	EC_33.fasta_03654	EC_42.fasta_03652	EC_52.fasta_01144	EC_54.fasta_00974	EC_59.fasta_02870	EC_61.fasta_02827
frdB		fumarate reductase iron-sulfur protein	12	12	1	1	5736				734	734	734	EC_15.fasta_00903	EC_18.fasta_03791	EC_22.fasta_00605	EC_25.fasta_00470	EC_28.fasta_02224	EC_31.fasta_02360	EC_33.fasta_00884	EC_42.fasta_01528	EC_52.fasta_01770	EC_54.fasta_00649	EC_59.fasta_03710	EC_61.fasta_00969
group_7037		hypothetical protein	12	12	1	1	7293				671	671	671	EC_15.fasta_03269	EC_18.fasta_00226	EC_22.fasta_03018	EC_25.fasta_01840	EC_28.fasta_03804	EC_31.fasta_01166	EC_33.fasta_00640	EC_42.fasta_00121	EC_52.fasta_04158	EC_54.fasta_03119	EC_59.fasta_01737	EC_61.fasta_02068
rpsN		30S ribosomal protein S14	12	12	1	4	65				305	305	305	EC_15.fasta_03213	EC_18.fasta_02784	EC_22.fasta_05040	EC_25.fasta_03160	EC_28.fasta_04319	EC_31.fasta_04043	EC_33.fasta_01100	EC_42.fasta_03939	EC_52.fasta_04060	EC_54.fasta_04625	EC_59.fasta_04569	EC_61.fasta_04766
cydH		cytochrome bd-I accessory subunit CydH	12	12	1	1	5005				89	89	89	EC_15.fasta_00135	EC_18.fasta_02441	EC_22.fasta_00929	EC_25.fasta_04498	EC_28.fasta_00397	EC_31.fasta_03379	EC_33.fasta_03334	EC_42.fasta_02174	EC_52.fasta_00528	EC_54.fasta_00301	EC_59.fasta_00235	EC_61.fasta_03112
tomB		Hha toxicity modulator TomB	12	12	1	1	5246				374	374	374	EC_15.fasta_01621	EC_18.fasta_01620	EC_22.fasta_01090	EC_25.fasta_00727	EC_28.fasta_00087	EC_31.fasta_00185	EC_33.fasta_02579	EC_42.fasta_02978	EC_52.fasta_01442	EC_54.fasta_03914	EC_59.fasta_01438	EC_61.fasta_02443
cyoC		cytochrome o ubiquinol oxidase subunit III	12	12	1	1	5276				614	614	614	EC_15.fasta_01591	EC_18.fasta_01590	EC_22.fasta_01060	EC_25.fasta_00757	EC_28.fasta_00057	EC_31.fasta_00155	EC_33.fasta_02549	EC_42.fasta_02948	EC_52.fasta_01412	EC_54.fasta_03884	EC_59.fasta_01468	EC_61.fasta_02413
suhB		inositol-1-monophosphatase	12	12	1	1	2040				803	803	803	EC_15.fasta_02110	EC_18.fasta_04008	EC_22.fasta_02652	EC_25.fasta_00272	EC_28.fasta_01346	EC_31.fasta_04630	EC_33.fasta_00393	EC_42.fasta_04457	EC_52.fasta_01597	EC_54.fasta_01871	EC_59.fasta_02321	EC_61.fasta_03800
rplE		50S ribosomal protein L5	12	12	1	4	64				539	539	539	EC_15.fasta_03214	EC_18.fasta_02785	EC_22.fasta_05039	EC_25.fasta_03159	EC_28.fasta_04320	EC_31.fasta_04044	EC_33.fasta_01099	EC_42.fasta_03938	EC_52.fasta_04059	EC_54.fasta_04626	EC_59.fasta_04568	EC_61.fasta_04767
yjdC		transcriptional regulator	12	12	1	1	5716				575	575	575	EC_15.fasta_00923	EC_18.fasta_03811	EC_22.fasta_04266	EC_25.fasta_00490	EC_28.fasta_02204	EC_31.fasta_02340	EC_33.fasta_00904	EC_42.fasta_01508	EC_52.fasta_01750	EC_54.fasta_00669	EC_59.fasta_03690	EC_61.fasta_00949
yshB		YshB family small membrane protein	12	12	1	1	1125				110	110	110	EC_15.fasta_01729	EC_18.fasta_02652	EC_22.fasta_04083	EC_25.fasta_03477	EC_28.fasta_02923	EC_31.fasta_01253	EC_33.fasta_03510	EC_42.fasta_02484	EC_52.fasta_00396	EC_54.fasta_01010	EC_59.fasta_03123	EC_61.fasta_03536
rhtB		homoserine/homoserine lactone efflux protein	12	12	1	3	82				620	620	620	EC_15.fasta_03095	EC_18.fasta_03499	EC_22.fasta_02907	EC_25.fasta_03255	EC_28.fasta_00813	EC_31.fasta_04273	EC_33.fasta_04187	EC_42.fasta_03176	EC_52.fasta_00241	EC_54.fasta_03774	EC_59.fasta_04484	EC_61.fasta_03957
yeiP		elongation factor P-like protein YeiP	12	12	1	1	1722				572	572	572	EC_15.fasta_01261	EC_18.fasta_01155	EC_22.fasta_00787	EC_25.fasta_03403	EC_28.fasta_01003	EC_31.fasta_00792	EC_33.fasta_00063	EC_42.fasta_03424	EC_52.fasta_00840	EC_54.fasta_03684	EC_59.fasta_00589	EC_61.fasta_01479
pyrI		aspartate carbamoyltransferase regulatory subunit	12	12	1	1	5834				461	461	461	EC_15.fasta_01876	EC_18.fasta_03698	EC_22.fasta_00511	EC_25.fasta_00377	EC_28.fasta_02318	EC_31.fasta_02453	EC_33.fasta_00791	EC_42.fasta_01623	EC_52.fasta_01865	EC_54.fasta_00557	EC_59.fasta_03802	EC_61.fasta_01064
yciN		YciN family protein	12	12	1	1	6491				251	251	251	EC_15.fasta_03593	EC_18.fasta_04378	EC_22.fasta_02213	EC_25.fasta_02373	EC_28.fasta_02523	EC_31.fasta_04958	EC_33.fasta_04060	EC_42.fasta_03887	EC_52.fasta_02851	EC_54.fasta_00963	EC_59.fasta_04316	EC_61.fasta_04651
slyD		peptidylprolyl isomerase	12	12	1	2	226				590	590	590	EC_15.fasta_00720	EC_18.fasta_02244	EC_22.fasta_01599	EC_25.fasta_01148	EC_28.fasta_04037	EC_31.fasta_02523	EC_33.fasta_03816	EC_42.fasta_03489	EC_52.fasta_01306	EC_54.fasta_00130	EC_59.fasta_03031	EC_61.fasta_02989
rpsL		30S ribosomal protein S12	12	12	1	2	219				374	374	374	EC_15.fasta_00713	EC_18.fasta_02251	EC_22.fasta_01606	EC_25.fasta_01155	EC_28.fasta_04030	EC_31.fasta_02516	EC_33.fasta_03823	EC_42.fasta_03482	EC_52.fasta_01313	EC_54.fasta_00137	EC_59.fasta_03038	EC_61.fasta_02996
yjiG		YjiG family protein	12	12	1	1	6889				461	461	461	EC_15.fasta_02264	EC_18.fasta_04200	EC_22.fasta_03677	EC_25.fasta_01177	EC_28.fasta_01611	EC_31.fasta_02276	EC_33.fasta_01781	EC_42.fasta_02436	EC_52.fasta_03072	EC_54.fasta_03265	EC_59.fasta_02809	EC_61.fasta_01872
pspD		phage shock protein PspD	12	12	1	1	6535				221	221	221	EC_15.fasta_00489	EC_18.fasta_04412	EC_22.fasta_02250	EC_25.fasta_02339	EC_28.fasta_02561	EC_31.fasta_04924	EC_33.fasta_04026	EC_42.fasta_03853	EC_52.fasta_02817	EC_54.fasta_02404	EC_59.fasta_04357	EC_61.fasta_04685
ydiO		acyl-CoA dehydrogenase	12	12	1	1	5977				1151	1151	1151	EC_15.fasta_00173	EC_18.fasta_02479	EC_22.fasta_00967	EC_25.fasta_04536	EC_28.fasta_00436	EC_31.fasta_03341	EC_33.fasta_03372	EC_42.fasta_02212	EC_52.fasta_00566	EC_54.fasta_00339	EC_59.fasta_00273	EC_61.fasta_03150
minE		cell division topological specificity factor MinE	12	12	1	1	4785				266	266	266	EC_15.fasta_00708	EC_18.fasta_04670	EC_22.fasta_02113	EC_25.fasta_02514	EC_28.fasta_02423	EC_31.fasta_02911	EC_33.fasta_01607	EC_42.fasta_04156	EC_52.fasta_03925	EC_54.fasta_00860	EC_59.fasta_03361	EC_61.fasta_00162
yoaH		YoaH family protein	12	12	1	1	6095				179	179	179	EC_15.fasta_00288	EC_18.fasta_02588	EC_22.fasta_00067	EC_25.fasta_03788	EC_28.fasta_00542	EC_31.fasta_03232	EC_33.fasta_04281	EC_42.fasta_02321	EC_52.fasta_01057	EC_54.fasta_00454	EC_59.fasta_00388	EC_61.fasta_03259
yddM		HigA family addiction module antitoxin	12	12	1	1	6393				284	284	284	EC_15.fasta_02248	EC_18.fasta_02313	EC_22.fasta_03082	EC_25.fasta_01742	EC_28.fasta_03113	EC_31.fasta_04821	EC_33.fasta_03487	EC_42.fasta_04758	EC_52.fasta_04322	EC_54.fasta_04060	EC_59.fasta_02088	EC_61.fasta_02601
mntH		Nramp family divalent metal transporter	12	12	1	1	2239				1238	1238	1238	EC_15.fasta_01466	EC_18.fasta_03640	EC_22.fasta_02514	EC_25.fasta_00150	EC_28.fasta_01207	EC_31.fasta_04483	EC_33.fasta_00274	EC_42.fasta_01680	EC_52.fasta_00629	EC_54.fasta_01683	EC_59.fasta_02511	EC_61.fasta_03921
greA		transcription elongation factor GreA	12	12	1	1	7144				476	476	476	EC_15.fasta_02190	EC_18.fasta_00677	EC_22.fasta_03889	EC_25.fasta_01976	EC_28.fasta_01787	EC_31.fasta_00956	EC_33.fasta_02058	EC_42.fasta_01869	EC_52.fasta_00115	EC_54.fasta_01149	EC_59.fasta_04083	EC_61.fasta_02233
bcsE		cellulose biosynthesis c-di-GMP-binding protein BcsE	12	12	1	1	1031				1370	1559	1543	EC_15.fasta_02880	EC_18.fasta_04880	EC_22.fasta_03297	EC_25.fasta_03207	EC_28.fasta_03193	EC_31.fasta_00866	EC_33.fasta_03958	EC_42.fasta_04106	EC_52.fasta_03791	EC_54.fasta_01945	EC_59.fasta_04276	EC_61.fasta_00288
map		type I methionyl aminopeptidase	12	12	1	1	2904				794	794	794	EC_15.fasta_02324	EC_18.fasta_00379	EC_22.fasta_00451	EC_25.fasta_01425	EC_28.fasta_04256	EC_31.fasta_04395	EC_33.fasta_04362	EC_42.fasta_03098	EC_52.fasta_03314	EC_54.fasta_01507	EC_59.fasta_02555	EC_61.fasta_04071
folE		GTP cyclohydrolase I FolE	12	12	1	1	1703				668	668	668	EC_15.fasta_02504	EC_18.fasta_01173	EC_22.fasta_00768	EC_25.fasta_03385	EC_28.fasta_00984	EC_31.fasta_00810	EC_33.fasta_00045	EC_42.fasta_03442	EC_52.fasta_00858	EC_54.fasta_03665	EC_59.fasta_00570	EC_61.fasta_01461
apt		adenine phosphoribosyltransferase	12	12	1	1	5238				551	551	551	EC_15.fasta_01629	EC_18.fasta_01628	EC_22.fasta_01098	EC_25.fasta_00719	EC_28.fasta_00095	EC_31.fasta_00193	EC_33.fasta_02587	EC_42.fasta_02986	EC_52.fasta_01450	EC_54.fasta_03922	EC_59.fasta_01430	EC_61.fasta_02451
amiC		N-acetylmuramoyl-L-alanine amidase AmiC	12	12	1	1	7586				1253	1253	1253	EC_15.fasta_03887	EC_18.fasta_00138	EC_22.fasta_01755	EC_25.fasta_02942	EC_28.fasta_02687	EC_31.fasta_03875	EC_33.fasta_03036	EC_42.fasta_01369	EC_52.fasta_03651	EC_54.fasta_02802	EC_59.fasta_01875	EC_61.fasta_01678
ihfA		integration host factor subunit alpha	12	12	1	1	5995				299	299	299	EC_15.fasta_00190	EC_18.fasta_02496	EC_22.fasta_03320	EC_25.fasta_03879	EC_28.fasta_00453	EC_31.fasta_03324	EC_33.fasta_03389	EC_42.fasta_02229	EC_52.fasta_00583	EC_54.fasta_00356	EC_59.fasta_00291	EC_61.fasta_03167
dmsB		dimethylsulfoxide reductase iron-sulfur subunit DmsB	12	12	1	1	3595				617	617	617	EC_15.fasta_01115	EC_18.fasta_04335	EC_22.fasta_01290	EC_25.fasta_02789	EC_28.fasta_03478	EC_31.fasta_01848	EC_33.fasta_01268	EC_42.fasta_00915	EC_52.fasta_02162	EC_54.fasta_02138	EC_59.fasta_01095	EC_61.fasta_03648
nudF		ADP-ribose diphosphatase	12	12	1	1	7295				629	629	629	EC_15.fasta_03271	EC_18.fasta_00228	EC_22.fasta_03020	EC_25.fasta_01838	EC_28.fasta_03806	EC_31.fasta_01164	EC_33.fasta_00642	EC_42.fasta_00119	EC_52.fasta_04160	EC_54.fasta_03117	EC_59.fasta_01735	EC_61.fasta_02066
ftsE		cell division ATP-binding protein FtsE	12	12	1	2	119				668	668	668	EC_15.fasta_00831	EC_18.fasta_02136	EC_22.fasta_01481	EC_25.fasta_01040	EC_28.fasta_01934	EC_31.fasta_02631	EC_33.fasta_03708	EC_42.fasta_03597	EC_52.fasta_01198	EC_54.fasta_00019	EC_59.fasta_02923	EC_61.fasta_02881
ybgC		tol-pal system-associated acyl-CoA thioesterase	12	12	1	1	3778				404	404	404	EC_15.fasta_03411	EC_18.fasta_01876	EC_22.fasta_04507	EC_25.fasta_04056	EC_28.fasta_04151	EC_31.fasta_00441	EC_33.fasta_02834	EC_42.fasta_00559	EC_52.fasta_02004	EC_54.fasta_02295	EC_59.fasta_00886	EC_61.fasta_00727
apaG		Co2+/Mg2+ efflux protein ApaG	12	12	1	1	2770				377	377	377	EC_15.fasta_03906	EC_18.fasta_03909	EC_22.fasta_03481	EC_25.fasta_01300	EC_28.fasta_01481	EC_31.fasta_02152	EC_33.fasta_01904	EC_42.fasta_03740	EC_52.fasta_03195	EC_54.fasta_01393	EC_59.fasta_02668	EC_61.fasta_03372
rpsM		30S ribosomal protein S13	12	12	1	4	22				356	356	356	EC_15.fasta_03204	EC_18.fasta_02775	EC_22.fasta_05049	EC_25.fasta_03169	EC_28.fasta_04310	EC_31.fasta_04034	EC_33.fasta_01109	EC_42.fasta_03948	EC_52.fasta_04069	EC_54.fasta_04616	EC_59.fasta_04578	EC_61.fasta_04757
hpf		ribosome hibernation promoting factor	12	12	1	1	7122				287	287	287	EC_15.fasta_02168	EC_18.fasta_00699	EC_22.fasta_03867	EC_25.fasta_01998	EC_28.fasta_01809	EC_31.fasta_00978	EC_33.fasta_02036	EC_42.fasta_01847	EC_52.fasta_00093	EC_54.fasta_01127	EC_59.fasta_04061	EC_61.fasta_02211
yohO		protein YohO	12	12	1	1	1678				107	107	107	EC_15.fasta_02479	EC_18.fasta_01198	EC_22.fasta_00743	EC_25.fasta_03360	EC_28.fasta_00959	EC_31.fasta_00835	EC_33.fasta_00020	EC_42.fasta_03467	EC_52.fasta_00883	EC_54.fasta_03640	EC_59.fasta_00545	EC_61.fasta_01436
ybjO		YbjO family protein	12	12	1	1	3643				488	488	488	EC_15.fasta_01078	EC_18.fasta_01997	EC_22.fasta_01327	EC_25.fasta_03936	EC_28.fasta_03441	EC_31.fasta_00562	EC_33.fasta_02886	EC_42.fasta_00438	EC_52.fasta_02125	EC_54.fasta_02175	EC_59.fasta_01056	EC_61.fasta_00848
leuC		3-isopropylmalate dehydratase large subunit	12	12	1	1	2798				1400	1400	1400	EC_15.fasta_01753	EC_18.fasta_03934	EC_22.fasta_03460	EC_25.fasta_01325	EC_28.fasta_01460	EC_31.fasta_02127	EC_33.fasta_01929	EC_42.fasta_03765	EC_52.fasta_03220	EC_54.fasta_01415	EC_59.fasta_02647	EC_61.fasta_03347
kdsA		3-deoxy-8-phosphooctulonate synthase	12	12	1	1	4690				854	854	854	EC_15.fasta_03673	EC_18.fasta_04593	EC_22.fasta_02156	EC_25.fasta_02437	EC_28.fasta_02467	EC_31.fasta_02988	EC_33.fasta_01686	EC_42.fasta_04233	EC_52.fasta_03742	EC_54.fasta_00903	EC_59.fasta_04598	EC_61.fasta_00239
rplS		50S ribosomal protein L19	12	12	1	1	7793				347	347	347	EC_15.fasta_02043	EC_18.fasta_05087	EC_22.fasta_04878	EC_25.fasta_02740	EC_28.fasta_00294	EC_31.fasta_05075	EC_33.fasta_04469	EC_42.fasta_04982	EC_52.fasta_03008	EC_54.fasta_02623	EC_59.fasta_02128	EC_61.fasta_01364
cpxP		cell-envelope stress modulator CpxP	12	12	1	1	1227				500	500	500	EC_15.fasta_01680	EC_18.fasta_02698	EC_22.fasta_04030	EC_25.fasta_03523	EC_28.fasta_02873	EC_31.fasta_01299	EC_33.fasta_03556	EC_42.fasta_02530	EC_52.fasta_00350	EC_54.fasta_01059	EC_59.fasta_03178	EC_61.fasta_03582
hslO		Hsp33 family molecular chaperone HslO	12	12	1	2	190				878	878	878	EC_15.fasta_00772	EC_18.fasta_02197	EC_22.fasta_01547	EC_25.fasta_01101	EC_28.fasta_01995	EC_31.fasta_02570	EC_33.fasta_03769	EC_42.fasta_03536	EC_52.fasta_01259	EC_54.fasta_00078	EC_59.fasta_02984	EC_61.fasta_02942
yrfG		GMP/IMP nucleotidase	12	12	1	2	192				668	668	668	EC_15.fasta_00770	EC_18.fasta_02199	EC_22.fasta_01549	EC_25.fasta_01103	EC_28.fasta_01997	EC_31.fasta_02568	EC_33.fasta_03771	EC_42.fasta_03534	EC_52.fasta_01261	EC_54.fasta_00080	EC_59.fasta_02986	EC_61.fasta_02944
group_7080		hypothetical protein	12	12	1	1	6107				458	458	458	EC_15.fasta_00297	EC_18.fasta_02597	EC_22.fasta_00077	EC_25.fasta_03779	EC_28.fasta_00552	EC_31.fasta_03223	EC_33.fasta_04272	EC_42.fasta_02330	EC_52.fasta_01048	EC_54.fasta_00464	EC_59.fasta_00397	EC_61.fasta_03268
accD		acetyl-CoA carboxylase, carboxyltransferase subunit beta	12	12	1	1	1872				914	914	914	EC_15.fasta_01392	EC_18.fasta_01013	EC_22.fasta_00306	EC_25.fasta_00081	EC_28.fasta_01670	EC_31.fasta_00649	EC_33.fasta_00205	EC_42.fasta_03281	EC_52.fasta_00698	EC_54.fasta_01623	EC_59.fasta_00734	EC_61.fasta_01621
ybaB		YbaB/EbfC family nucleoid-associated protein	12	12	1	1	5236				329	329	329	EC_15.fasta_01631	EC_18.fasta_01630	EC_22.fasta_01100	EC_25.fasta_00717	EC_28.fasta_00097	EC_31.fasta_00195	EC_33.fasta_02589	EC_42.fasta_02988	EC_52.fasta_01452	EC_54.fasta_03924	EC_59.fasta_01428	EC_61.fasta_02453
tyrS		tyrosine--tRNA ligase	12	12	1	1	5026				1274	1274	1274	EC_15.fasta_00114	EC_18.fasta_02421	EC_22.fasta_00908	EC_25.fasta_04478	EC_28.fasta_00376	EC_31.fasta_03399	EC_33.fasta_03314	EC_42.fasta_02154	EC_52.fasta_00508	EC_54.fasta_00280	EC_59.fasta_00214	EC_61.fasta_03092
yccF		YccF domain-containing protein	12	12	1	1	3508				446	446	446	EC_15.fasta_01181	EC_18.fasta_02991	EC_22.fasta_01224	EC_25.fasta_01659	EC_28.fasta_03544	EC_31.fasta_01738	EC_33.fasta_01377	EC_42.fasta_00805	EC_52.fasta_02273	EC_54.fasta_02072	EC_59.fasta_01161	EC_61.fasta_04304
rlmE		23S rRNA (uridine(2552)-2'-O)-methyltransferase RlmE	12	12	1	1	7146				629	629	629	EC_15.fasta_02192	EC_18.fasta_00675	EC_22.fasta_03891	EC_25.fasta_01974	EC_28.fasta_01785	EC_31.fasta_00954	EC_33.fasta_02060	EC_42.fasta_01871	EC_52.fasta_00117	EC_54.fasta_01151	EC_59.fasta_04085	EC_61.fasta_02235
npr		PTS phosphocarrier protein NPr	12	12	1	1	7119				272	272	272	EC_15.fasta_02165	EC_18.fasta_00702	EC_22.fasta_03864	EC_25.fasta_02001	EC_28.fasta_01812	EC_31.fasta_00981	EC_33.fasta_02033	EC_42.fasta_01844	EC_52.fasta_00090	EC_54.fasta_01124	EC_59.fasta_04058	EC_61.fasta_02208
aroK		shikimate kinase AroK	12	12	1	2	201				521	521	521	EC_15.fasta_00761	EC_18.fasta_02208	EC_22.fasta_01558	EC_25.fasta_01112	EC_28.fasta_02006	EC_31.fasta_02559	EC_33.fasta_03780	EC_42.fasta_03525	EC_52.fasta_01270	EC_54.fasta_00089	EC_59.fasta_02995	EC_61.fasta_02953
cydB		cytochrome d ubiquinol oxidase subunit II	12	12	1	1	3781				1139	1139	1139	EC_15.fasta_03414	EC_18.fasta_01873	EC_22.fasta_04504	EC_25.fasta_04059	EC_28.fasta_04148	EC_31.fasta_00438	EC_33.fasta_02831	EC_42.fasta_00562	EC_52.fasta_02001	EC_54.fasta_02298	EC_59.fasta_00883	EC_61.fasta_00724
ycfP		alpha/beta hydrolase YcfP	12	12	1	1	4065				542	542	542	EC_15.fasta_00666	EC_18.fasta_02861	EC_22.fasta_02071	EC_25.fasta_01529	EC_28.fasta_01128	EC_31.fasta_01608	EC_33.fasta_01508	EC_42.fasta_00675	EC_52.fasta_02405	EC_54.fasta_00818	EC_59.fasta_01296	EC_61.fasta_04174
cmk		(d)CMP kinase	12	12	1	1	3554				683	683	683	EC_15.fasta_01130	EC_18.fasta_03035	EC_22.fasta_01275	EC_25.fasta_04334	EC_28.fasta_03493	EC_31.fasta_01782	EC_33.fasta_01333	EC_42.fasta_00849	EC_52.fasta_02229	EC_54.fasta_02123	EC_59.fasta_01110	EC_61.fasta_03713
nusB		transcription antitermination factor NusB	12	12	1	1	5293				419	419	419	EC_15.fasta_01577	EC_18.fasta_01576	EC_22.fasta_01043	EC_25.fasta_00771	EC_28.fasta_00043	EC_31.fasta_00141	EC_33.fasta_02535	EC_42.fasta_02934	EC_52.fasta_01398	EC_54.fasta_03870	EC_59.fasta_01482	EC_61.fasta_02399
adk		adenylate kinase	12	12	1	1	5233				644	644	644	EC_15.fasta_01634	EC_18.fasta_01633	EC_22.fasta_01103	EC_25.fasta_00714	EC_28.fasta_00100	EC_31.fasta_00198	EC_33.fasta_02592	EC_42.fasta_02991	EC_52.fasta_01455	EC_54.fasta_03927	EC_59.fasta_01425	EC_61.fasta_02456
yiaG		HTH-type transcriptional regulator	12	12	1	1	1054				290	290	290	EC_15.fasta_02860	EC_18.fasta_02059	EC_22.fasta_03273	EC_25.fasta_02272	EC_28.fasta_03168	EC_31.fasta_00888	EC_33.fasta_02249	EC_42.fasta_04128	EC_52.fasta_03769	EC_54.fasta_01965	EC_59.fasta_04290	EC_61.fasta_00308
ftsW		cell division protein FtsW	12	12	1	1	2813				1244	1244	1244	EC_15.fasta_01768	EC_18.fasta_03949	EC_22.fasta_03445	EC_25.fasta_01340	EC_28.fasta_01445	EC_31.fasta_02112	EC_33.fasta_01944	EC_42.fasta_03780	EC_52.fasta_03235	EC_54.fasta_01430	EC_59.fasta_02632	EC_61.fasta_03332
ibaG		BolA family iron metabolism protein IbaG	12	12	1	1	7135				269	269	269	EC_15.fasta_02181	EC_18.fasta_00686	EC_22.fasta_03880	EC_25.fasta_01985	EC_28.fasta_01796	EC_31.fasta_00965	EC_33.fasta_02049	EC_42.fasta_01860	EC_52.fasta_00106	EC_54.fasta_01140	EC_59.fasta_04074	EC_61.fasta_02224
sanA		outer membrane permeability protein SanA	12	12	1	1	1694				719	719	719	EC_15.fasta_02495	EC_18.fasta_01182	EC_22.fasta_00759	EC_25.fasta_03376	EC_28.fasta_00975	EC_31.fasta_00819	EC_33.fasta_00036	EC_42.fasta_03451	EC_52.fasta_00867	EC_54.fasta_03656	EC_59.fasta_00561	EC_61.fasta_01452
apbC		iron-sulfur cluster carrier protein ApbC	12	12	1	1	1659				1109	1109	1109	EC_15.fasta_02464	EC_18.fasta_03111	EC_22.fasta_00728	EC_25.fasta_03345	EC_28.fasta_00944	EC_31.fasta_03858	EC_33.fasta_00005	EC_42.fasta_00232	EC_52.fasta_00898	EC_54.fasta_03625	EC_59.fasta_00529	EC_61.fasta_04355
hspQ		heat shock protein HspQ	12	12	1	1	3503				317	317	317	EC_15.fasta_01186	EC_18.fasta_02986	EC_22.fasta_01219	EC_25.fasta_01654	EC_28.fasta_03549	EC_31.fasta_01733	EC_33.fasta_01382	EC_42.fasta_00800	EC_52.fasta_02278	EC_54.fasta_02067	EC_59.fasta_01166	EC_61.fasta_04299
rsmH		16S rRNA (cytosine(1402)-N(4))-methyltransferase RsmH	12	12	1	1	2806				941	941	941	EC_15.fasta_01761	EC_18.fasta_03942	EC_22.fasta_03452	EC_25.fasta_01333	EC_28.fasta_01452	EC_31.fasta_02119	EC_33.fasta_01937	EC_42.fasta_03773	EC_52.fasta_03228	EC_54.fasta_01423	EC_59.fasta_02639	EC_61.fasta_03339
hisM		ABC transporter permease	12	12	1	1	1863				716	716	716	EC_15.fasta_01383	EC_18.fasta_01022	EC_22.fasta_00315	EC_25.fasta_00072	EC_28.fasta_01679	EC_31.fasta_00658	EC_33.fasta_00196	EC_42.fasta_03290	EC_52.fasta_00707	EC_54.fasta_01614	EC_59.fasta_00725	EC_61.fasta_01612
lpdA_2		dihydrolipoyl dehydrogenase	12	12	1	1	2844				1424	1424	1424	EC_15.fasta_01793	EC_18.fasta_00434	EC_22.fasta_03420	EC_25.fasta_01370	EC_28.fasta_01420	EC_31.fasta_04340	EC_33.fasta_04417	EC_42.fasta_05065	EC_52.fasta_03369	EC_54.fasta_01456	EC_59.fasta_02607	EC_61.fasta_04126
pdhR		pyruvate dehydrogenase complex transcriptional repressor PdhR	12	12	1	1	2841				764	764	764	EC_15.fasta_01790	EC_18.fasta_00437	EC_22.fasta_03423	EC_25.fasta_01367	EC_28.fasta_01423	EC_31.fasta_04337	EC_33.fasta_04420	EC_42.fasta_05068	EC_52.fasta_03372	EC_54.fasta_01453	EC_59.fasta_02610	EC_61.fasta_04129
eno		phosphopyruvate hydratase	12	12	1	1	7630				1298	1298	1298	EC_15.fasta_04435	EC_18.fasta_01348	EC_22.fasta_01793	EC_25.fasta_04266	EC_28.fasta_02725	EC_31.fasta_03092	EC_33.fasta_03868	EC_42.fasta_01183	EC_52.fasta_03460	EC_54.fasta_02766	EC_59.fasta_02110	EC_61.fasta_01170
glpF		glycerol uptake facilitator protein GlpF	12	12	1	1	1269				845	845	845	EC_15.fasta_01667	EC_18.fasta_02712	EC_22.fasta_03977	EC_25.fasta_03537	EC_28.fasta_02860	EC_31.fasta_01313	EC_33.fasta_03570	EC_42.fasta_02544	EC_52.fasta_00337	EC_54.fasta_01073	EC_59.fasta_03192	EC_61.fasta_04562
mepK		YcbK family protein	12	12	1	1	3538				548	548	548	EC_15.fasta_01146	EC_18.fasta_03019	EC_22.fasta_01259	EC_25.fasta_04318	EC_28.fasta_03509	EC_31.fasta_01766	EC_33.fasta_01349	EC_42.fasta_00833	EC_52.fasta_02245	EC_54.fasta_02107	EC_59.fasta_01126	EC_61.fasta_03729
groL		chaperonin GroEL	12	12	1	1	5724				1646	1646	1646	EC_15.fasta_00915	EC_18.fasta_03803	EC_22.fasta_04274	EC_25.fasta_00482	EC_28.fasta_02212	EC_31.fasta_02348	EC_33.fasta_00896	EC_42.fasta_01516	EC_52.fasta_01758	EC_54.fasta_00661	EC_59.fasta_03698	EC_61.fasta_00957
corC		CNNM family magnesium/cobalt transport protein CorC	12	12	1	1	3876				878	878	878	EC_15.fasta_03125	EC_18.fasta_01795	EC_22.fasta_03139	EC_25.fasta_04137	EC_28.fasta_03920	EC_31.fasta_00360	EC_33.fasta_02753	EC_42.fasta_04082	EC_52.fasta_01923	EC_54.fasta_00180	EC_59.fasta_00795	EC_61.fasta_00646
hybC		hydrogenase 2 large subunit	12	12	1	1	7354				1703	1703	1703	EC_15.fasta_03304	EC_18.fasta_00278	EC_22.fasta_03062	EC_25.fasta_04567	EC_28.fasta_03845	EC_31.fasta_01114	EC_33.fasta_00684	EC_42.fasta_00068	EC_52.fasta_04209	EC_54.fasta_03080	EC_59.fasta_01686	EC_61.fasta_02017
rplU		50S ribosomal protein L21	12	12	1	1	7139				311	311	311	EC_15.fasta_02185	EC_18.fasta_00682	EC_22.fasta_03884	EC_25.fasta_01981	EC_28.fasta_01792	EC_31.fasta_00961	EC_33.fasta_02053	EC_42.fasta_01864	EC_52.fasta_00110	EC_54.fasta_01144	EC_59.fasta_04078	EC_61.fasta_02228
dcuB		anaerobic C4-dicarboxylate transporter DcuB	12	12	1	1	5675				1340	1340	1340	EC_15.fasta_00936	EC_18.fasta_00581	EC_22.fasta_04253	EC_25.fasta_00512	EC_28.fasta_02191	EC_31.fasta_01499	EC_33.fasta_00926	EC_42.fasta_02730	EC_52.fasta_01727	EC_54.fasta_00682	EC_59.fasta_03677	EC_61.fasta_02753
rplM		50S ribosomal protein L13	12	12	1	1	7096				428	428	428	EC_15.fasta_03142	EC_18.fasta_00719	EC_22.fasta_03845	EC_25.fasta_02018	EC_28.fasta_01831	EC_31.fasta_00998	EC_33.fasta_02016	EC_42.fasta_01827	EC_52.fasta_00073	EC_54.fasta_04535	EC_59.fasta_04039	EC_61.fasta_02191
yheV		YheV family putative zinc ribbon protein	12	12	1	2	227				200	200	200	EC_15.fasta_00721	EC_18.fasta_02243	EC_22.fasta_01598	EC_25.fasta_01147	EC_28.fasta_04038	EC_31.fasta_02524	EC_33.fasta_03815	EC_42.fasta_03490	EC_52.fasta_01305	EC_54.fasta_00129	EC_59.fasta_03030	EC_61.fasta_02988
maoP		macrodomain Ori organization protein MaoP	12	12	1	3	3				338	338	338	EC_15.fasta_03038	EC_18.fasta_03440	EC_22.fasta_04846	EC_25.fasta_03313	EC_28.fasta_00755	EC_31.fasta_04332	EC_33.fasta_04128	EC_42.fasta_03235	EC_52.fasta_00182	EC_54.fasta_03831	EC_59.fasta_04421	EC_61.fasta_04016
nudJ		phosphatase NudJ	12	12	1	1	4095				461	461	461	EC_15.fasta_00692	EC_18.fasta_02835	EC_22.fasta_02097	EC_25.fasta_02591	EC_28.fasta_01154	EC_31.fasta_01582	EC_33.fasta_01534	EC_42.fasta_00649	EC_52.fasta_02431	EC_54.fasta_00844	EC_59.fasta_01322	EC_61.fasta_04148
trkA		Trk system potassium transporter TrkA	12	12	1	4	12				1376	1376	1376	EC_15.fasta_03195	EC_18.fasta_02766	EC_22.fasta_05058	EC_25.fasta_03178	EC_28.fasta_04301	EC_31.fasta_04025	EC_33.fasta_01118	EC_42.fasta_03957	EC_52.fasta_04078	EC_54.fasta_04607	EC_59.fasta_04587	EC_61.fasta_04748
zapB		septal ring assembly protein ZapB	12	12	1	1	1270				239	239	239	EC_15.fasta_01666	EC_18.fasta_02713	EC_22.fasta_03976	EC_25.fasta_03538	EC_28.fasta_02859	EC_31.fasta_01314	EC_33.fasta_03571	EC_42.fasta_02545	EC_52.fasta_00336	EC_54.fasta_01074	EC_59.fasta_03193	EC_61.fasta_04563
rlmH		23S rRNA (pseudouridine(1915)-N(3))-methyltransferase RlmH	12	12	1	1	3900				467	467	467	EC_15.fasta_02913	EC_18.fasta_01775	EC_22.fasta_03161	EC_25.fasta_04157	EC_28.fasta_03897	EC_31.fasta_00340	EC_33.fasta_02733	EC_42.fasta_04062	EC_52.fasta_01903	EC_54.fasta_00201	EC_59.fasta_04138	EC_61.fasta_00626
sra		stationary-phase-induced ribosome-associated protein	12	12	1	1	6389				137	137	137	EC_15.fasta_02245	EC_18.fasta_02317	EC_22.fasta_03079	EC_25.fasta_01738	EC_28.fasta_03116	EC_31.fasta_04817	EC_33.fasta_03491	EC_42.fasta_04754	EC_52.fasta_04318	EC_54.fasta_04057	EC_59.fasta_02085	EC_61.fasta_02605
group_7119	ribE_2	6,7-dimethyl-8-ribityllumazine synthase	12	12	1	1	5294				470	470	470	EC_15.fasta_01576	EC_18.fasta_01575	EC_22.fasta_01042	EC_25.fasta_00772	EC_28.fasta_00042	EC_31.fasta_00140	EC_33.fasta_02534	EC_42.fasta_02933	EC_52.fasta_01397	EC_54.fasta_03869	EC_59.fasta_01483	EC_61.fasta_02398
group_712		hypothetical protein	12	12	1	1	3887				1451	1451	1451	EC_15.fasta_02900	EC_18.fasta_01786	EC_22.fasta_03148	EC_25.fasta_04146	EC_28.fasta_03910	EC_31.fasta_00351	EC_33.fasta_02744	EC_42.fasta_04073	EC_52.fasta_01914	EC_54.fasta_00188	EC_59.fasta_04125	EC_61.fasta_00637
nanE		N-acetylmannosamine-6-phosphate 2-epimerase	12	12	1	1	7104				689	689	689	EC_15.fasta_02153	EC_18.fasta_00712	EC_22.fasta_03853	EC_25.fasta_02011	EC_28.fasta_01823	EC_31.fasta_00991	EC_33.fasta_02023	EC_42.fasta_01834	EC_52.fasta_00080	EC_54.fasta_04527	EC_59.fasta_04047	EC_61.fasta_02198
group_7121		hypothetical protein	12	12	1	1	2240				326	326	326	EC_15.fasta_01465	EC_18.fasta_03641	EC_22.fasta_02513	EC_25.fasta_00149	EC_28.fasta_01206	EC_31.fasta_04482	EC_33.fasta_00273	EC_42.fasta_01679	EC_52.fasta_00630	EC_54.fasta_01682	EC_59.fasta_02512	EC_61.fasta_03922
group_7122		hypothetical protein	12	12	1	1	5066				944	944	944	EC_15.fasta_00079	EC_18.fasta_02386	EC_22.fasta_00873	EC_25.fasta_04444	EC_28.fasta_03254	EC_31.fasta_03434	EC_33.fasta_03279	EC_42.fasta_04685	EC_52.fasta_00473	EC_54.fasta_04309	EC_59.fasta_00181	EC_61.fasta_03057
ilvM		acetolactate synthase 2 small subunit	12	12	1	3	9				263	263	263	EC_15.fasta_03041	EC_18.fasta_03443	EC_22.fasta_04842	EC_25.fasta_03310	EC_28.fasta_00759	EC_31.fasta_04329	EC_33.fasta_04131	EC_42.fasta_03232	EC_52.fasta_00185	EC_54.fasta_03828	EC_59.fasta_04425	EC_61.fasta_04013
rseA		anti-sigma-E factor RseA	12	12	1	1	2004				650	650	650	EC_15.fasta_02071	EC_18.fasta_04041	EC_22.fasta_02691	EC_25.fasta_00305	EC_28.fasta_01385	EC_31.fasta_04597	EC_33.fasta_00426	EC_42.fasta_04490	EC_52.fasta_01630	EC_54.fasta_01910	EC_59.fasta_03959	EC_61.fasta_03767
rpe		ribulose-phosphate 3-epimerase	12	12	1	2	205				677	677	677	EC_15.fasta_00757	EC_18.fasta_02212	EC_22.fasta_01562	EC_25.fasta_01116	EC_28.fasta_02010	EC_31.fasta_02555	EC_33.fasta_03784	EC_42.fasta_03521	EC_52.fasta_01274	EC_54.fasta_00093	EC_59.fasta_02999	EC_61.fasta_02957
secY		preprotein translocase subunit SecY	12	12	1	4	24				1331	1331	1331	EC_15.fasta_03206	EC_18.fasta_02777	EC_22.fasta_05047	EC_25.fasta_03167	EC_28.fasta_04312	EC_31.fasta_04036	EC_33.fasta_01107	EC_42.fasta_03946	EC_52.fasta_04067	EC_54.fasta_04618	EC_59.fasta_04576	EC_61.fasta_04759
fdoI		formate dehydrogenase cytochrome b556 subunit	12	12	1	1	1179				635	635	635	EC_15.fasta_01702	EC_18.fasta_02679	EC_22.fasta_04052	EC_25.fasta_03504	EC_28.fasta_02895	EC_31.fasta_01280	EC_33.fasta_03537	EC_42.fasta_02511	EC_52.fasta_00369	EC_54.fasta_01037	EC_59.fasta_03154	EC_61.fasta_03563
rsxA		electron transport complex subunit RsxA	12	12	1	1	5039				581	581	581	EC_15.fasta_00103	EC_18.fasta_02411	EC_22.fasta_00897	EC_25.fasta_04468	EC_28.fasta_00365	EC_31.fasta_03409	EC_33.fasta_03304	EC_42.fasta_04710	EC_52.fasta_00498	EC_54.fasta_00269	EC_59.fasta_00203	EC_61.fasta_03082
dps		DNA starvation/stationary phase protection protein Dps	12	12	1	1	3697				503	503	503	EC_15.fasta_03334	EC_18.fasta_01952	EC_22.fasta_04591	EC_25.fasta_03981	EC_28.fasta_02028	EC_31.fasta_00517	EC_33.fasta_02931	EC_42.fasta_00483	EC_52.fasta_02080	EC_54.fasta_02221	EC_59.fasta_00963	EC_61.fasta_00803
group_7130		hypothetical protein	12	12	1	1	5756				197	197	197	EC_15.fasta_00880	EC_18.fasta_03771	EC_22.fasta_00584	EC_25.fasta_00448	EC_28.fasta_02247	EC_31.fasta_02380	EC_33.fasta_00864	EC_42.fasta_01550	EC_52.fasta_01792	EC_54.fasta_00628	EC_59.fasta_03731	EC_61.fasta_00991
lgt		prolipoprotein diacylglyceryl transferase	12	12	1	1	7575				875	875	875	EC_15.fasta_03876	EC_18.fasta_00127	EC_22.fasta_01744	EC_25.fasta_02931	EC_28.fasta_02676	EC_31.fasta_03886	EC_33.fasta_03025	EC_42.fasta_01380	EC_52.fasta_03640	EC_54.fasta_02813	EC_59.fasta_01886	EC_61.fasta_01689
yajC		preprotein translocase subunit YajC	12	12	1	1	5302				332	332	332	EC_15.fasta_04342	EC_18.fasta_01567	EC_22.fasta_01034	EC_25.fasta_00780	EC_28.fasta_00034	EC_31.fasta_00132	EC_33.fasta_02526	EC_42.fasta_02925	EC_52.fasta_01389	EC_54.fasta_03861	EC_59.fasta_01491	EC_61.fasta_02390
dppC		dipeptide ABC transporter permease DppC	12	12	1	1	1041				902	902	902	EC_15.fasta_02873	EC_18.fasta_02046	EC_22.fasta_03286	EC_25.fasta_02285	EC_28.fasta_03182	EC_31.fasta_00875	EC_33.fasta_02262	EC_42.fasta_04115	EC_52.fasta_03782	EC_54.fasta_01952	EC_59.fasta_04815	EC_61.fasta_00295
zwf		glucose-6-phosphate dehydrogenase	12	12	1	1	6139				1475	1475	1475	EC_15.fasta_00329	EC_18.fasta_02630	EC_22.fasta_00110	EC_25.fasta_03748	EC_28.fasta_00585	EC_31.fasta_03190	EC_33.fasta_04240	EC_42.fasta_02363	EC_52.fasta_01016	EC_54.fasta_00496	EC_59.fasta_00430	EC_61.fasta_03300
ymdF		general stress protein	12	12	1	1	3463				173	173	173	EC_15.fasta_01224	EC_18.fasta_02956	EC_22.fasta_01179	EC_25.fasta_01624	EC_28.fasta_03587	EC_31.fasta_01703	EC_33.fasta_01412	EC_42.fasta_00770	EC_52.fasta_02308	EC_54.fasta_02028	EC_59.fasta_01197	EC_61.fasta_04269
group_7136		hypothetical protein	12	12	1	1	7225				305	305	305	EC_15.fasta_02552	EC_18.fasta_00163	EC_22.fasta_01924	EC_25.fasta_01903	EC_28.fasta_03740	EC_31.fasta_01229	EC_33.fasta_00577	EC_42.fasta_00184	EC_52.fasta_03988	EC_54.fasta_03179	EC_59.fasta_01800	EC_61.fasta_02131
ppx		exopolyphosphatase	12	12	1	1	2151				1541	1541	1541	EC_15.fasta_01570	EC_18.fasta_03554	EC_22.fasta_02620	EC_25.fasta_00237	EC_28.fasta_01314	EC_31.fasta_04570	EC_33.fasta_00358	EC_42.fasta_01767	EC_52.fasta_01562	EC_54.fasta_01786	EC_59.fasta_02406	EC_61.fasta_03835
group_7138		hypothetical protein	12	12	1	1	6345				224	224	224	EC_15.fasta_00390	EC_18.fasta_04111	EC_22.fasta_00171	EC_25.fasta_03019	EC_28.fasta_03624	EC_31.fasta_03552	EC_33.fasta_03161	EC_42.fasta_01004	EC_52.fasta_04463	EC_54.fasta_02529	EC_59.fasta_03421	EC_61.fasta_00052
ibpA		small heat shock chaperone IbpA	12	12	1	1	1400				413	413	413	EC_15.fasta_02388	EC_18.fasta_00904	EC_22.fasta_02473	EC_25.fasta_02134	EC_28.fasta_03041	EC_31.fasta_02019	EC_33.fasta_01196	EC_42.fasta_02000	EC_52.fasta_02531	EC_54.fasta_01253	EC_59.fasta_02067	EC_61.fasta_00448
group_714		hypothetical protein	12	12	1	1	3892				218	977	534	EC_15.fasta_02905	EC_18.fasta_01783	EC_22.fasta_03153	EC_25.fasta_04149	EC_28.fasta_03905	EC_31.fasta_00348	EC_33.fasta_02741	EC_42.fasta_04070	EC_52.fasta_01911	EC_54.fasta_00193	EC_59.fasta_04130	EC_61.fasta_00634
sucD		succinate--CoA ligase subunit alpha	12	12	1	1	3806				869	869	869	EC_15.fasta_03419	EC_18.fasta_01867	EC_22.fasta_04499	EC_25.fasta_04065	EC_28.fasta_04143	EC_31.fasta_00432	EC_33.fasta_02825	EC_42.fasta_00568	EC_52.fasta_01995	EC_54.fasta_02303	EC_59.fasta_00861	EC_61.fasta_00718
mepM		murein DD-endopeptidase MepM	12	12	1	1	6144				1322	1322	1322	EC_15.fasta_00334	EC_18.fasta_02635	EC_22.fasta_00115	EC_25.fasta_03743	EC_28.fasta_00589	EC_31.fasta_03185	EC_33.fasta_04235	EC_42.fasta_02368	EC_52.fasta_01011	EC_54.fasta_00501	EC_59.fasta_00435	EC_61.fasta_03305
fabZ		3-hydroxyacyl-ACP dehydratase FabZ	12	12	1	1	2891				455	455	455	EC_15.fasta_02337	EC_18.fasta_00366	EC_22.fasta_00438	EC_25.fasta_01438	EC_28.fasta_04243	EC_31.fasta_04408	EC_33.fasta_04349	EC_42.fasta_03111	EC_52.fasta_03301	EC_54.fasta_01520	EC_59.fasta_02542	EC_61.fasta_04058
yaeP		YaeP family protein	12	12	1	1	2881				200	200	200	EC_15.fasta_02347	EC_18.fasta_00356	EC_22.fasta_00428	EC_25.fasta_01448	EC_28.fasta_04233	EC_31.fasta_04418	EC_33.fasta_04339	EC_42.fasta_03121	EC_52.fasta_03291	EC_54.fasta_01530	EC_59.fasta_02532	EC_61.fasta_04048
moaC		cyclic pyranopterin monophosphate synthase MoaC	12	12	1	1	3726				485	485	485	EC_15.fasta_03364	EC_18.fasta_01923	EC_22.fasta_04560	EC_25.fasta_04010	EC_28.fasta_04447	EC_31.fasta_00488	EC_33.fasta_02960	EC_42.fasta_00512	EC_52.fasta_02051	EC_54.fasta_02250	EC_59.fasta_00933	EC_61.fasta_00774
hns		histone-like nucleoid-structuring protein H-NS	12	12	1	1	4661				413	413	413	EC_15.fasta_03649	EC_18.fasta_04565	EC_22.fasta_02179	EC_25.fasta_02408	EC_28.fasta_02489	EC_31.fasta_03016	EC_33.fasta_01714	EC_42.fasta_04261	EC_52.fasta_03714	EC_54.fasta_00925	EC_59.fasta_03246	EC_61.fasta_00267
ruvA		Holliday junction branch migration protein RuvA	12	12	1	1	6149				611	611	611	EC_15.fasta_00339	EC_18.fasta_05162	EC_22.fasta_00120	EC_25.fasta_03126	EC_28.fasta_00594	EC_31.fasta_05114	EC_33.fasta_03052	EC_42.fasta_05147	EC_52.fasta_03811	EC_54.fasta_00506	EC_59.fasta_00440	EC_61.fasta_00002
pyrG		glutamine hydrolyzing CTP synthase	12	12	1	1	7628				1637	1637	1637	EC_15.fasta_04436	EC_18.fasta_01347	EC_22.fasta_01792	EC_25.fasta_04267	EC_28.fasta_02724	EC_31.fasta_03091	EC_33.fasta_03867	EC_42.fasta_01182	EC_52.fasta_03461	EC_54.fasta_02767	EC_59.fasta_02111	EC_61.fasta_01169
yfcD		NUDIX hydrolase YfcD	12	12	1	1	1856				542	542	542	EC_15.fasta_01375	EC_18.fasta_01029	EC_22.fasta_00323	EC_25.fasta_00065	EC_28.fasta_01687	EC_31.fasta_00665	EC_33.fasta_00189	EC_42.fasta_03297	EC_52.fasta_00714	EC_54.fasta_01606	EC_59.fasta_00717	EC_61.fasta_01605
cspG		cold shock protein CspG	12	12	1	1	3488				212	212	212	EC_15.fasta_01209	EC_18.fasta_02970	EC_22.fasta_01195	EC_25.fasta_01638	EC_28.fasta_03572	EC_31.fasta_01717	EC_33.fasta_01398	EC_42.fasta_00784	EC_52.fasta_02294	EC_54.fasta_02043	EC_59.fasta_01182	EC_61.fasta_04283
eutS		ethanolamine utilization microcompartment protein EutS	12	12	1	1	2182				335	335	335	EC_15.fasta_01523	EC_18.fasta_03584	EC_22.fasta_02574	EC_25.fasta_00207	EC_28.fasta_01268	EC_31.fasta_04540	EC_33.fasta_00328	EC_42.fasta_01737	EC_52.fasta_01532	EC_54.fasta_01744	EC_59.fasta_02450	EC_61.fasta_03865
bamE		outer membrane protein assembly factor BamE	12	12	1	1	7803				341	341	341	EC_15.fasta_02033	EC_18.fasta_05077	EC_22.fasta_04868	EC_25.fasta_02730	EC_28.fasta_00284	EC_31.fasta_05085	EC_33.fasta_04459	EC_42.fasta_04972	EC_52.fasta_03018	EC_54.fasta_02633	EC_59.fasta_02138	EC_61.fasta_01354
nuoK		NADH-quinone oxidoreductase subunit NuoK	12	12	1	1	1835				302	302	302	EC_15.fasta_01354	EC_18.fasta_01050	EC_22.fasta_00344	EC_25.fasta_00044	EC_28.fasta_01708	EC_31.fasta_00687	EC_33.fasta_00168	EC_42.fasta_03319	EC_52.fasta_00735	EC_54.fasta_01585	EC_59.fasta_00696	EC_61.fasta_01584
atpD		F0F1 ATP synthase subunit beta	12	12	1	1	1348				1382	1382	1382	EC_15.fasta_04394	EC_18.fasta_00948	EC_22.fasta_03621	EC_25.fasta_02090	EC_28.fasta_02992	EC_31.fasta_02063	EC_33.fasta_01152	EC_42.fasta_01956	EC_52.fasta_02487	EC_54.fasta_03004	EC_59.fasta_03574	EC_61.fasta_00492
yaiA		protein YaiA	12	12	1	1	5321				191	191	191	EC_15.fasta_04358	EC_18.fasta_01550	EC_22.fasta_01017	EC_25.fasta_00797	EC_28.fasta_00017	EC_31.fasta_00115	EC_33.fasta_02509	EC_42.fasta_02908	EC_52.fasta_01372	EC_54.fasta_03545	EC_59.fasta_01509	EC_61.fasta_02373
glsB		glutaminase B	12	12	1	1	4397				926	926	926	EC_15.fasta_00034	EC_18.fasta_02343	EC_22.fasta_00033	EC_25.fasta_04401	EC_28.fasta_03331	EC_31.fasta_03477	EC_33.fasta_03236	EC_42.fasta_04642	EC_52.fasta_00430	EC_54.fasta_04714	EC_59.fasta_02293	EC_61.fasta_03014
rpoE		RNA polymerase sigma factor RpoE	12	12	1	1	2003				575	575	575	EC_15.fasta_02070	EC_18.fasta_04042	EC_22.fasta_02692	EC_25.fasta_00306	EC_28.fasta_01386	EC_31.fasta_04596	EC_33.fasta_00427	EC_42.fasta_04491	EC_52.fasta_01631	EC_54.fasta_01911	EC_59.fasta_03958	EC_61.fasta_03766
ompR		two-component system response regulator OmpR	12	12	1	2	183				719	719	719	EC_15.fasta_00776	EC_18.fasta_02192	EC_22.fasta_01541	EC_25.fasta_01096	EC_28.fasta_01991	EC_31.fasta_02575	EC_33.fasta_03764	EC_42.fasta_03541	EC_52.fasta_01254	EC_54.fasta_00074	EC_59.fasta_02978	EC_61.fasta_02937
recF		DNA replication/repair protein RecF	12	12	1	1	1385				1073	1073	1073	EC_15.fasta_02374	EC_18.fasta_00917	EC_22.fasta_03656	EC_25.fasta_02121	EC_28.fasta_03027	EC_31.fasta_02032	EC_33.fasta_01183	EC_42.fasta_01987	EC_52.fasta_02518	EC_54.fasta_01239	EC_59.fasta_03543	EC_61.fasta_00461
exbD		TonB system transport protein ExbD	12	12	1	1	7342				425	425	425	EC_15.fasta_03295	EC_18.fasta_00269	EC_22.fasta_03053	EC_25.fasta_01798	EC_28.fasta_03836	EC_31.fasta_01123	EC_33.fasta_00675	EC_42.fasta_00077	EC_52.fasta_04200	EC_54.fasta_03091	EC_59.fasta_01695	EC_61.fasta_02026
secF		protein translocase subunit SecF	12	12	1	1	5300				971	971	971	EC_15.fasta_04340	EC_18.fasta_01569	EC_22.fasta_01036	EC_25.fasta_00778	EC_28.fasta_00036	EC_31.fasta_00134	EC_33.fasta_02528	EC_42.fasta_02927	EC_52.fasta_01391	EC_54.fasta_03863	EC_59.fasta_01489	EC_61.fasta_02392
rpsI		30S ribosomal protein S9	12	12	1	1	7097				392	392	392	EC_15.fasta_03141	EC_18.fasta_00718	EC_22.fasta_03846	EC_25.fasta_02017	EC_28.fasta_01830	EC_31.fasta_00997	EC_33.fasta_02017	EC_42.fasta_01828	EC_52.fasta_00074	EC_54.fasta_04534	EC_59.fasta_04040	EC_61.fasta_02192
ymgG		YMGG-like glycine zipper-containing protein	12	12	1	1	4788				284	284	284	EC_15.fasta_00707	EC_18.fasta_04672	EC_22.fasta_02111	EC_25.fasta_02516	EC_28.fasta_02421	EC_31.fasta_02909	EC_33.fasta_01605	EC_42.fasta_04154	EC_52.fasta_03923	EC_54.fasta_00859	EC_59.fasta_03359	EC_61.fasta_00160
uvrC		excinuclease ABC subunit UvrC	12	12	1	1	6343				1832	1832	1832	EC_15.fasta_00388	EC_18.fasta_04113	EC_22.fasta_00169	EC_25.fasta_03021	EC_28.fasta_03626	EC_31.fasta_03554	EC_33.fasta_03159	EC_42.fasta_01006	EC_52.fasta_04465	EC_54.fasta_02531	EC_59.fasta_03419	EC_61.fasta_00050
mdtI		multidrug/spermidine efflux SMR transporter subunit MdtI	12	12	1	1	5071				329	329	329	EC_15.fasta_00074	EC_18.fasta_02381	EC_22.fasta_00868	EC_25.fasta_04439	EC_28.fasta_03259	EC_31.fasta_03439	EC_33.fasta_03274	EC_42.fasta_04680	EC_52.fasta_00468	EC_54.fasta_04314	EC_59.fasta_00176	EC_61.fasta_03052
gnsA		GnsA/GnsB family addiction module toxin	12	12	1	1	3479				173	173	173	EC_15.fasta_01210	EC_18.fasta_02969	EC_22.fasta_01194	EC_25.fasta_01637	EC_28.fasta_03573	EC_31.fasta_01716	EC_33.fasta_01399	EC_42.fasta_00783	EC_52.fasta_02295	EC_54.fasta_02042	EC_59.fasta_01183	EC_61.fasta_04282
ilvE		branched-chain-amino-acid transaminase	12	12	1	3	10				929	929	929	EC_15.fasta_03042	EC_18.fasta_03444	EC_22.fasta_04841	EC_25.fasta_03309	EC_28.fasta_00760	EC_31.fasta_04328	EC_33.fasta_04132	EC_42.fasta_03231	EC_52.fasta_00186	EC_54.fasta_03827	EC_59.fasta_04426	EC_61.fasta_04012
clpP		ATP-dependent Clp endopeptidase proteolytic subunit ClpP	12	12	1	1	5269				623	623	623	EC_15.fasta_01598	EC_18.fasta_01597	EC_22.fasta_01067	EC_25.fasta_00750	EC_28.fasta_00064	EC_31.fasta_00162	EC_33.fasta_02556	EC_42.fasta_02955	EC_52.fasta_01419	EC_54.fasta_03891	EC_59.fasta_01461	EC_61.fasta_02420
infA		translation initiation factor IF-1	12	12	1	1	3617				218	218	218	EC_15.fasta_01104	EC_18.fasta_02023	EC_22.fasta_01301	EC_25.fasta_04363	EC_28.fasta_03467	EC_31.fasta_00588	EC_33.fasta_02860	EC_42.fasta_00412	EC_52.fasta_02151	EC_54.fasta_02149	EC_59.fasta_01084	EC_61.fasta_00874
group_7169		hypothetical protein	12	12	1	1	7438				719	719	719	EC_15.fasta_03769	EC_18.fasta_00010	EC_22.fasta_01421	EC_25.fasta_02819	EC_28.fasta_00627	EC_31.fasta_04003	EC_33.fasta_04600	EC_42.fasta_01497	EC_52.fasta_03522	EC_54.fasta_03308	EC_59.fasta_01620	EC_61.fasta_01807
asnC		transcriptional regulator AsnC	12	12	1	1	1337				458	458	458	EC_15.fasta_04383	EC_18.fasta_00959	EC_22.fasta_03610	EC_25.fasta_02079	EC_28.fasta_02981	EC_31.fasta_02074	EC_33.fasta_01141	EC_42.fasta_01945	EC_52.fasta_02476	EC_54.fasta_03015	EC_59.fasta_03585	EC_61.fasta_00503
group_7171		hypothetical protein	12	12	1	1	2488				329	329	329	EC_15.fasta_04313	EC_18.fasta_03268	EC_22.fasta_00621	EC_25.fasta_03653	EC_28.fasta_00840	EC_31.fasta_03701	EC_33.fasta_00555	EC_42.fasta_00389	EC_52.fasta_00996	EC_54.fasta_04119	EC_59.fasta_00151	EC_61.fasta_04453
nuoJ		NADH-quinone oxidoreductase subunit J	12	12	1	1	1836				554	554	554	EC_15.fasta_01355	EC_18.fasta_01049	EC_22.fasta_00343	EC_25.fasta_00045	EC_28.fasta_01707	EC_31.fasta_00686	EC_33.fasta_00169	EC_42.fasta_03318	EC_52.fasta_00734	EC_54.fasta_01586	EC_59.fasta_00697	EC_61.fasta_01585
nuoI		NADH-quinone oxidoreductase subunit NuoI	12	12	1	1	1837				542	542	542	EC_15.fasta_01356	EC_18.fasta_01048	EC_22.fasta_00342	EC_25.fasta_00046	EC_28.fasta_01706	EC_31.fasta_00685	EC_33.fasta_00170	EC_42.fasta_03317	EC_52.fasta_00733	EC_54.fasta_01587	EC_59.fasta_00698	EC_61.fasta_01586
rplC		50S ribosomal protein L3	12	12	1	4	52				629	629	629	EC_15.fasta_03226	EC_18.fasta_02797	EC_22.fasta_05027	EC_25.fasta_03147	EC_28.fasta_04332	EC_31.fasta_04056	EC_33.fasta_01087	EC_42.fasta_03926	EC_52.fasta_04047	EC_54.fasta_04638	EC_59.fasta_04556	EC_61.fasta_04779
mlaD		outer membrane lipid asymmetry maintenance protein MlaD	12	12	1	1	7132				551	551	551	EC_15.fasta_02178	EC_18.fasta_00689	EC_22.fasta_03877	EC_25.fasta_01988	EC_28.fasta_01799	EC_31.fasta_00968	EC_33.fasta_02046	EC_42.fasta_01857	EC_52.fasta_00103	EC_54.fasta_01137	EC_59.fasta_04071	EC_61.fasta_02221
ychH		stress-induced protein YchH	12	12	1	1	4700				278	278	278	EC_15.fasta_03683	EC_18.fasta_04603	EC_22.fasta_02146	EC_25.fasta_02447	EC_28.fasta_02457	EC_31.fasta_02978	EC_33.fasta_01676	EC_42.fasta_04223	EC_52.fasta_03752	EC_54.fasta_00893	EC_59.fasta_04608	EC_61.fasta_00229
ycjO		carbohydrate ABC transporter permease	12	12	1	1	6541				881	881	881	EC_15.fasta_00485	EC_18.fasta_04416	EC_22.fasta_02254	EC_25.fasta_02335	EC_28.fasta_02565	EC_31.fasta_04920	EC_33.fasta_04022	EC_42.fasta_03849	EC_52.fasta_02813	EC_54.fasta_02400	EC_59.fasta_04361	EC_61.fasta_04689
rpmD		50S ribosomal protein L30	12	12	1	4	26				179	179	179	EC_15.fasta_03208	EC_18.fasta_02779	EC_22.fasta_05045	EC_25.fasta_03165	EC_28.fasta_04314	EC_31.fasta_04038	EC_33.fasta_01105	EC_42.fasta_03944	EC_52.fasta_04065	EC_54.fasta_04620	EC_59.fasta_04574	EC_61.fasta_04761
rimO		30S ribosomal protein S12 methylthiotransferase RimO	12	12	1	1	3670				1325	1325	1325	EC_15.fasta_03500	EC_18.fasta_01974	EC_22.fasta_01349	EC_25.fasta_03959	EC_28.fasta_03400	EC_31.fasta_00539	EC_33.fasta_02909	EC_42.fasta_00461	EC_52.fasta_02102	EC_54.fasta_02198	EC_59.fasta_00991	EC_61.fasta_00825
uspE		universal stress protein UspE	12	12	1	1	6563				950	950	950	EC_15.fasta_00463	EC_18.fasta_04438	EC_22.fasta_02276	EC_25.fasta_02313	EC_28.fasta_02587	EC_31.fasta_04898	EC_33.fasta_04000	EC_42.fasta_03827	EC_52.fasta_02791	EC_54.fasta_02378	EC_59.fasta_00014	EC_61.fasta_04711
ptsH		phosphocarrier protein Hpr	12	12	1	1	2219				257	257	257	EC_15.fasta_01486	EC_18.fasta_03619	EC_22.fasta_02537	EC_25.fasta_00172	EC_28.fasta_01230	EC_31.fasta_04505	EC_33.fasta_00293	EC_42.fasta_01702	EC_52.fasta_01497	EC_54.fasta_01706	EC_59.fasta_02487	EC_61.fasta_03900
rpmA		50S ribosomal protein L27	12	12	1	1	7140				257	257	257	EC_15.fasta_02186	EC_18.fasta_00681	EC_22.fasta_03885	EC_25.fasta_01980	EC_28.fasta_01791	EC_31.fasta_00960	EC_33.fasta_02054	EC_42.fasta_01865	EC_52.fasta_00111	EC_54.fasta_01145	EC_59.fasta_04079	EC_61.fasta_02229
yacG		DNA gyrase inhibitor YacG	12	12	1	1	2824				197	197	197	EC_15.fasta_01779	EC_18.fasta_03960	EC_22.fasta_03434	EC_25.fasta_01351	EC_28.fasta_01434	EC_31.fasta_02101	EC_33.fasta_01955	EC_42.fasta_03791	EC_52.fasta_03246	EC_54.fasta_01441	EC_59.fasta_02621	EC_61.fasta_03321
clpB		ATP-dependent chaperone ClpB	12	12	1	1	7780				2573	2573	2573	EC_15.fasta_02055	EC_18.fasta_05099	EC_22.fasta_04890	EC_25.fasta_04912	EC_28.fasta_00306	EC_31.fasta_05063	EC_33.fasta_04481	EC_42.fasta_04994	EC_52.fasta_02996	EC_54.fasta_02610	EC_59.fasta_04913	EC_61.fasta_01376
lpxC		UDP-3-O-acyl-N-acetylglucosamine deacetylase	12	12	1	1	2820				917	917	917	EC_15.fasta_01775	EC_18.fasta_03956	EC_22.fasta_03438	EC_25.fasta_01347	EC_28.fasta_01438	EC_31.fasta_02105	EC_33.fasta_01951	EC_42.fasta_03787	EC_52.fasta_03242	EC_54.fasta_01437	EC_59.fasta_02625	EC_61.fasta_03325
yqgE		YqgE/AlgH family protein	12	12	1	1	7451				635	635	635	EC_15.fasta_03779	EC_18.fasta_00023	EC_22.fasta_01610	EC_25.fasta_02829	EC_28.fasta_00637	EC_31.fasta_03990	EC_33.fasta_04587	EC_42.fasta_01484	EC_52.fasta_03535	EC_54.fasta_03318	EC_59.fasta_01607	EC_61.fasta_01794
fur		ferric iron uptake transcriptional regulator	12	12	1	1	3855				446	446	446	EC_15.fasta_02739	EC_18.fasta_01826	EC_22.fasta_03117	EC_25.fasta_04106	EC_28.fasta_03941	EC_31.fasta_00391	EC_33.fasta_02784	EC_42.fasta_00609	EC_52.fasta_01954	EC_54.fasta_00158	EC_59.fasta_00817	EC_61.fasta_00677
sdaA		L-serine ammonia-lyase	12	12	1	1	6098				1364	1364	1364	EC_15.fasta_00291	EC_18.fasta_02591	EC_22.fasta_00070	EC_25.fasta_03785	EC_28.fasta_00545	EC_31.fasta_03229	EC_33.fasta_04278	EC_42.fasta_02324	EC_52.fasta_01054	EC_54.fasta_00457	EC_59.fasta_00391	EC_61.fasta_03262
tcdA		tRNA cyclic N6-threonylcarbamoyladenosine(37) synthase TcdA	12	12	1	1	7596				806	806	806	EC_15.fasta_04480	EC_18.fasta_01317	EC_22.fasta_01760	EC_25.fasta_04298	EC_28.fasta_02692	EC_31.fasta_03061	EC_33.fasta_03837	EC_42.fasta_01152	EC_52.fasta_03491	EC_54.fasta_02799	EC_59.fasta_01865	EC_61.fasta_01139
yqjA		DedA family general envelope maintenance protein YqjA	12	12	1	1	7228				662	662	662	EC_15.fasta_02549	EC_18.fasta_00166	EC_22.fasta_01921	EC_25.fasta_01900	EC_28.fasta_03743	EC_31.fasta_01226	EC_33.fasta_00580	EC_42.fasta_00181	EC_52.fasta_03991	EC_54.fasta_03176	EC_59.fasta_01797	EC_61.fasta_02128
cydA		cytochrome ubiquinol oxidase subunit I	12	12	1	1	3802				1568	1568	1568	EC_15.fasta_03415	EC_18.fasta_01872	EC_22.fasta_04503	EC_25.fasta_04060	EC_28.fasta_04147	EC_31.fasta_00437	EC_33.fasta_02830	EC_42.fasta_00563	EC_52.fasta_02000	EC_54.fasta_02299	EC_59.fasta_00882	EC_61.fasta_00723
rpsK		30S ribosomal protein S11	12	12	1	4	21				389	389	389	EC_15.fasta_03203	EC_18.fasta_02774	EC_22.fasta_05050	EC_25.fasta_03170	EC_28.fasta_04309	EC_31.fasta_04033	EC_33.fasta_01110	EC_42.fasta_03949	EC_52.fasta_04070	EC_54.fasta_04615	EC_59.fasta_04579	EC_61.fasta_04756
sohB		protease SohB	12	12	1	1	6490				1049	1049	1049	EC_15.fasta_03592	EC_18.fasta_04377	EC_22.fasta_02212	EC_25.fasta_02374	EC_28.fasta_02522	EC_31.fasta_04959	EC_33.fasta_04061	EC_42.fasta_03888	EC_52.fasta_02852	EC_54.fasta_00962	EC_59.fasta_04315	EC_61.fasta_04650
dsbA		thiol:disulfide interchange protein DsbA	12	12	1	1	1116				626	626	626	EC_15.fasta_01737	EC_18.fasta_02643	EC_22.fasta_04091	EC_25.fasta_03469	EC_28.fasta_02931	EC_31.fasta_01244	EC_33.fasta_03501	EC_42.fasta_02475	EC_52.fasta_00405	EC_54.fasta_01003	EC_59.fasta_03115	EC_61.fasta_03527
ydjM		metal-dependent hydrolase	12	12	1	1	6011				590	590	590	EC_15.fasta_00206	EC_18.fasta_02511	EC_22.fasta_03336	EC_25.fasta_03864	EC_28.fasta_00468	EC_31.fasta_03309	EC_33.fasta_03404	EC_42.fasta_02244	EC_52.fasta_01133	EC_54.fasta_00372	EC_59.fasta_00306	EC_61.fasta_03182
phnO		aminoalkylphosphonate N-acetyltransferase	12	12	1	1	5643				434	434	434	EC_15.fasta_00967	EC_18.fasta_00552	EC_22.fasta_04223	EC_25.fasta_00541	EC_28.fasta_02160	EC_31.fasta_01470	EC_33.fasta_00955	EC_42.fasta_02701	EC_52.fasta_01698	EC_54.fasta_00713	EC_59.fasta_03648	EC_61.fasta_02724
pheT		phenylalanine--tRNA ligase subunit beta	12	12	1	1	5996				2387	2387	2387	EC_15.fasta_00191	EC_18.fasta_02497	EC_22.fasta_03321	EC_25.fasta_03878	EC_28.fasta_00454	EC_31.fasta_03323	EC_33.fasta_03390	EC_42.fasta_02230	EC_52.fasta_00584	EC_54.fasta_00357	EC_59.fasta_00292	EC_61.fasta_03168
rnb		exoribonuclease II	12	12	1	1	6508				1934	1934	1934	EC_15.fasta_00509	EC_18.fasta_04394	EC_22.fasta_02229	EC_25.fasta_02357	EC_28.fasta_02540	EC_31.fasta_04942	EC_33.fasta_04044	EC_42.fasta_03871	EC_52.fasta_02835	EC_54.fasta_02424	EC_59.fasta_04332	EC_61.fasta_04667
pstS		phosphate ABC transporter substrate-binding protein PstS	12	12	1	1	1357				1040	1040	1040	EC_15.fasta_04398	EC_18.fasta_00944	EC_22.fasta_03629	EC_25.fasta_02094	EC_28.fasta_03000	EC_31.fasta_02059	EC_33.fasta_01156	EC_42.fasta_01960	EC_52.fasta_02491	EC_54.fasta_03000	EC_59.fasta_03566	EC_61.fasta_00488
tgt		tRNA guanosine(34) transglycosylase Tgt	12	12	1	1	5303				1127	1127	1127	EC_15.fasta_04343	EC_18.fasta_01566	EC_22.fasta_01033	EC_25.fasta_00781	EC_28.fasta_00033	EC_31.fasta_00131	EC_33.fasta_02525	EC_42.fasta_02924	EC_52.fasta_01388	EC_54.fasta_03860	EC_59.fasta_01492	EC_61.fasta_02389
adiY		DNA-binding transcriptional activator AdiY	12	12	1	1	5667				761	761	761	EC_15.fasta_00943	EC_18.fasta_00575	EC_22.fasta_04246	EC_25.fasta_00518	EC_28.fasta_02183	EC_31.fasta_01493	EC_33.fasta_00932	EC_42.fasta_02724	EC_52.fasta_01721	EC_54.fasta_00689	EC_59.fasta_03671	EC_61.fasta_02747
dnaK		molecular chaperone DnaK	12	12	1	1	2721				1916	1916	1916	EC_15.fasta_04182	EC_18.fasta_03869	EC_22.fasta_03518	EC_25.fasta_01261	EC_28.fasta_01520	EC_31.fasta_02192	EC_33.fasta_01865	EC_42.fasta_03700	EC_52.fasta_03156	EC_54.fasta_01355	EC_59.fasta_02710	EC_61.fasta_03412
plsB		glycerol-3-phosphate 1-O-acyltransferase PlsB	12	12	1	1	5549				2423	2423	2423	EC_15.fasta_01022	EC_18.fasta_00477	EC_22.fasta_01389	EC_25.fasta_00616	EC_28.fasta_00204	EC_31.fasta_01395	EC_33.fasta_01030	EC_42.fasta_02626	EC_52.fasta_03886	EC_54.fasta_02582	EC_59.fasta_03889	EC_61.fasta_02649
uvrA		excinuclease ABC subunit UvrA	12	12	1	1	5587				2822	2822	2822	EC_15.fasta_01004	EC_18.fasta_00508	EC_22.fasta_04192	EC_25.fasta_00585	EC_28.fasta_00221	EC_31.fasta_01426	EC_33.fasta_00999	EC_42.fasta_02657	EC_52.fasta_03855	EC_54.fasta_02600	EC_59.fasta_03612	EC_61.fasta_02680
ilvA		threonine ammonia-lyase, biosynthetic	12	12	1	3	12				1544	1547	1546	EC_15.fasta_03044	EC_18.fasta_03446	EC_22.fasta_04839	EC_25.fasta_03307	EC_28.fasta_00762	EC_31.fasta_04326	EC_33.fasta_04134	EC_42.fasta_03229	EC_52.fasta_00188	EC_54.fasta_03825	EC_59.fasta_04428	EC_61.fasta_04010
odhB		2-oxoglutarate dehydrogenase complex dihydrolipoyllysine-residue succinyltransferase	12	12	1	1	3808				1217	1217	1217	EC_15.fasta_03421	EC_18.fasta_01865	EC_22.fasta_04497	EC_25.fasta_04067	EC_28.fasta_04141	EC_31.fasta_00430	EC_33.fasta_02823	EC_42.fasta_00570	EC_52.fasta_01993	EC_54.fasta_02305	EC_59.fasta_00859	EC_61.fasta_00716
ulaG		L-ascorbate 6-phosphate lactonase	12	12	1	1	5773				1064	1064	1064	EC_15.fasta_01933	EC_18.fasta_03755	EC_22.fasta_00568	EC_25.fasta_00432	EC_28.fasta_02263	EC_31.fasta_02396	EC_33.fasta_00848	EC_42.fasta_01566	EC_52.fasta_01808	EC_54.fasta_00612	EC_59.fasta_03747	EC_61.fasta_01007
gpt		xanthine phosphoribosyltransferase	12	12	1	1	3156				458	458	458	EC_15.fasta_04045	EC_18.fasta_01443	EC_22.fasta_04110	EC_25.fasta_00905	EC_28.fasta_03972	EC_31.fasta_00008	EC_33.fasta_02402	EC_42.fasta_02801	EC_52.fasta_02903	EC_54.fasta_03425	EC_59.fasta_04770	EC_61.fasta_02266
melR		transcriptional regulator MelR	12	12	1	1	5669				908	908	908	EC_15.fasta_00941	EC_18.fasta_00577	EC_22.fasta_04248	EC_25.fasta_00516	EC_28.fasta_02185	EC_31.fasta_01495	EC_33.fasta_00930	EC_42.fasta_02726	EC_52.fasta_01723	EC_54.fasta_00687	EC_59.fasta_03673	EC_61.fasta_02749
rplF		50S ribosomal protein L6	12	12	1	4	67				533	533	533	EC_15.fasta_03211	EC_18.fasta_02782	EC_22.fasta_05042	EC_25.fasta_03162	EC_28.fasta_04317	EC_31.fasta_04041	EC_33.fasta_01102	EC_42.fasta_03941	EC_52.fasta_04062	EC_54.fasta_04623	EC_59.fasta_04571	EC_61.fasta_04764
napH		quinol dehydrogenase ferredoxin subunit NapH	12	12	1	1	1754				863	863	863	EC_15.fasta_01292	EC_18.fasta_01122	EC_22.fasta_00406	EC_25.fasta_03436	EC_28.fasta_04514	EC_31.fasta_00759	EC_33.fasta_00096	EC_42.fasta_03391	EC_52.fasta_00807	EC_54.fasta_03715	EC_59.fasta_00620	EC_61.fasta_01512
tnaA		tryptophanase	12	12	1	1	1378				1415	1415	1415	EC_15.fasta_02367	EC_18.fasta_00924	EC_22.fasta_03649	EC_25.fasta_02114	EC_28.fasta_03020	EC_31.fasta_02039	EC_33.fasta_01176	EC_42.fasta_01980	EC_52.fasta_02511	EC_54.fasta_01232	EC_59.fasta_03550	EC_61.fasta_00468
mnmG		tRNA uridine-5-carboxymethylaminomethyl(34) synthesis enzyme MnmG	12	12	1	1	1339				1889	1889	1889	EC_15.fasta_04385	EC_18.fasta_00957	EC_22.fasta_03612	EC_25.fasta_02081	EC_28.fasta_02983	EC_31.fasta_02072	EC_33.fasta_01143	EC_42.fasta_01947	EC_52.fasta_02478	EC_54.fasta_03013	EC_59.fasta_03583	EC_61.fasta_00501
lysS_2		lysine--tRNA ligase	12	12	1	1	7523				1517	1517	1517	EC_15.fasta_04268	EC_18.fasta_00082	EC_22.fasta_01670	EC_25.fasta_02886	EC_28.fasta_00698	EC_31.fasta_03931	EC_33.fasta_04528	EC_42.fasta_01425	EC_52.fasta_03594	EC_54.fasta_03372	EC_59.fasta_03271	EC_61.fasta_01734
livJ		branched chain amino acid ABC transporter substrate-binding protein LivJ	12	12	1	2	123				1097	1103	1102	EC_15.fasta_00828	EC_18.fasta_02139	EC_22.fasta_01484	EC_25.fasta_01043	EC_28.fasta_01937	EC_31.fasta_02628	EC_33.fasta_03711	EC_42.fasta_03594	EC_52.fasta_01201	EC_54.fasta_00022	EC_59.fasta_02926	EC_61.fasta_02884
yieP		FadR/GntR family transcriptional regulator	12	12	1	1	1325				692	692	692	EC_15.fasta_04425	EC_18.fasta_00971	EC_22.fasta_03598	EC_25.fasta_02067	EC_28.fasta_02969	EC_31.fasta_02086	EC_33.fasta_01129	EC_42.fasta_01933	EC_52.fasta_02464	EC_54.fasta_03027	EC_59.fasta_03597	EC_61.fasta_00515
uidR		DNA-binding transcriptional regulator UidR	12	12	1	1	5048				578	578	578	EC_15.fasta_00094	EC_18.fasta_02402	EC_22.fasta_00888	EC_25.fasta_04459	EC_28.fasta_03240	EC_31.fasta_03418	EC_33.fasta_03295	EC_42.fasta_04701	EC_52.fasta_00489	EC_54.fasta_00260	EC_59.fasta_00194	EC_61.fasta_03073
wecC		UDP-N-acetyl-D-mannosamine dehydrogenase	12	12	1	3	25				1262	1262	1262	EC_15.fasta_03058	EC_18.fasta_03458	EC_22.fasta_02949	EC_25.fasta_03295	EC_28.fasta_00776	EC_31.fasta_04314	EC_33.fasta_04146	EC_42.fasta_03217	EC_52.fasta_00200	EC_54.fasta_03811	EC_59.fasta_04440	EC_61.fasta_03998
acrD		multidrug efflux RND transporter permease AcrD	12	12	1	1	2174				3113	3113	3113	EC_15.fasta_01531	EC_18.fasta_03576	EC_22.fasta_02582	EC_25.fasta_00215	EC_28.fasta_01276	EC_31.fasta_04548	EC_33.fasta_00336	EC_42.fasta_01745	EC_52.fasta_01540	EC_54.fasta_01752	EC_59.fasta_02440	EC_61.fasta_03857
group_722		hypothetical protein	12	12	1	1	6622				173	179	173	EC_15.fasta_02984	EC_18.fasta_02269	EC_22.fasta_02328	EC_25.fasta_01786	EC_28.fasta_02638	EC_31.fasta_04865	EC_33.fasta_03442	EC_42.fasta_04802	EC_52.fasta_04092	EC_54.fasta_03975	EC_59.fasta_00051	EC_61.fasta_02556
yceG		cell division protein YceG	12	12	1	1	4053				1022	1022	1022	EC_15.fasta_00655	EC_18.fasta_02872	EC_22.fasta_02060	EC_25.fasta_01540	EC_28.fasta_01117	EC_31.fasta_01619	EC_33.fasta_01497	EC_42.fasta_00686	EC_52.fasta_02393	EC_54.fasta_00807	EC_59.fasta_01285	EC_61.fasta_04185
metN		methionine ABC transporter ATP-binding protein MetN	12	12	1	1	2871				1031	1031	1031	EC_15.fasta_02357	EC_18.fasta_00346	EC_22.fasta_04601	EC_25.fasta_01458	EC_28.fasta_04223	EC_31.fasta_04428	EC_33.fasta_04329	EC_42.fasta_03131	EC_52.fasta_03281	EC_54.fasta_01540	EC_59.fasta_02522	EC_61.fasta_04038
tusE		sulfurtransferase TusE	12	12	1	1	3500				329	329	329	EC_15.fasta_01189	EC_18.fasta_02983	EC_22.fasta_01216	EC_25.fasta_01651	EC_28.fasta_03552	EC_31.fasta_01730	EC_33.fasta_01385	EC_42.fasta_00797	EC_52.fasta_02281	EC_54.fasta_02064	EC_59.fasta_01169	EC_61.fasta_04296
elaB		stress response protein ElaB	12	12	1	1	1821				305	305	305	EC_15.fasta_01346	EC_18.fasta_01059	EC_22.fasta_00352	EC_25.fasta_00035	EC_28.fasta_01718	EC_31.fasta_00696	EC_33.fasta_00159	EC_42.fasta_03328	EC_52.fasta_00744	EC_54.fasta_01572	EC_59.fasta_00686	EC_61.fasta_01575
dbpA		ATP-dependent RNA helicase DbpA	12	12	1	1	6574				1373	1373	1373	EC_15.fasta_00452	EC_18.fasta_04448	EC_22.fasta_02287	EC_25.fasta_02303	EC_28.fasta_02598	EC_31.fasta_04888	EC_33.fasta_03990	EC_42.fasta_03817	EC_52.fasta_02781	EC_54.fasta_02367	EC_59.fasta_00025	EC_61.fasta_04721
lysA		diaminopimelate decarboxylase	12	12	1	1	7563				1262	1262	1262	EC_15.fasta_03865	EC_18.fasta_00116	EC_22.fasta_01733	EC_25.fasta_02920	EC_28.fasta_02665	EC_31.fasta_03897	EC_33.fasta_03014	EC_42.fasta_01391	EC_52.fasta_03628	EC_54.fasta_02824	EC_59.fasta_01897	EC_61.fasta_01700
pgm		phosphoglucomutase (alpha-D-glucose-1,6-bisphosphate-dependent)	12	12	1	1	3850				1640	1640	1640	EC_15.fasta_02744	EC_18.fasta_01831	EC_22.fasta_03112	EC_25.fasta_04101	EC_28.fasta_03946	EC_31.fasta_00396	EC_33.fasta_02789	EC_42.fasta_00604	EC_52.fasta_01959	EC_54.fasta_00153	EC_59.fasta_00822	EC_61.fasta_00682
pckA		phosphoenolpyruvate carboxykinase (ATP)	12	12	1	2	187				1622	1622	1622	EC_15.fasta_00774	EC_18.fasta_02194	EC_22.fasta_01545	EC_25.fasta_01098	EC_28.fasta_01993	EC_31.fasta_02573	EC_33.fasta_03766	EC_42.fasta_03539	EC_52.fasta_01256	EC_54.fasta_00076	EC_59.fasta_02982	EC_61.fasta_02939
flgC		flagellar basal body rod protein FlgC	12	12	1	1	4029				404	404	404	EC_15.fasta_00633	EC_18.fasta_02894	EC_22.fasta_02038	EC_25.fasta_01562	EC_28.fasta_01095	EC_31.fasta_01641	EC_33.fasta_01475	EC_42.fasta_00708	EC_52.fasta_02371	EC_54.fasta_00785	EC_59.fasta_01261	EC_61.fasta_04207
purU		formyltetrahydrofolate deformylase	12	12	1	1	4666				842	842	842	EC_15.fasta_03654	EC_18.fasta_04570	EC_22.fasta_02174	EC_25.fasta_02413	EC_28.fasta_02484	EC_31.fasta_03011	EC_33.fasta_01709	EC_42.fasta_04256	EC_52.fasta_03719	EC_54.fasta_00920	EC_59.fasta_03241	EC_61.fasta_00262
group_723		glycosyltransferase family 9 protein	12	12	1	1	6725				704	1052	1023	EC_15.fasta_02989	EC_18.fasta_03340	EC_22.fasta_00233	EC_25.fasta_03712	EC_28.fasta_02372	EC_31.fasta_04107	EC_33.fasta_02312	EC_42.fasta_04365	EC_52.fasta_02686	EC_54.fasta_04220	EC_59.fasta_03494	EC_61.fasta_01957
secB		protein-export chaperone SecB	12	12	1	1	1541				467	467	467	EC_15.fasta_00573	EC_18.fasta_00819	EC_22.fasta_02366	EC_25.fasta_02218	EC_28.fasta_01177	EC_31.fasta_01934	EC_33.fasta_02195	EC_42.fasta_02085	EC_52.fasta_02615	EC_54.fasta_03557	EC_59.fasta_01973	EC_61.fasta_00364
ydcV		ABC transporter permease	12	12	1	1	6436				794	794	794	EC_15.fasta_03470	EC_18.fasta_02289	EC_22.fasta_04290	EC_25.fasta_01766	EC_28.fasta_03230	EC_31.fasta_04845	EC_33.fasta_03462	EC_42.fasta_04782	EC_52.fasta_04346	EC_54.fasta_03999	EC_59.fasta_00073	EC_61.fasta_02576
yadG		ABC transporter ATP-binding protein	12	12	1	1	2855				926	926	926	EC_15.fasta_01804	EC_18.fasta_00423	EC_22.fasta_03409	EC_25.fasta_01381	EC_28.fasta_01409	EC_31.fasta_04351	EC_33.fasta_04406	EC_42.fasta_05054	EC_52.fasta_03358	EC_54.fasta_01467	EC_59.fasta_02596	EC_61.fasta_04115
rcsD		phosphotransferase RcsD	12	12	1	1	1768				2672	2672	2672	EC_15.fasta_01305	EC_18.fasta_01109	EC_22.fasta_00393	EC_25.fasta_03449	EC_28.fasta_01045	EC_31.fasta_00746	EC_33.fasta_00109	EC_42.fasta_03378	EC_52.fasta_00794	EC_54.fasta_03728	EC_59.fasta_00633	EC_61.fasta_01525
speB		agmatinase	12	12	1	1	7462				920	920	920	EC_15.fasta_03789	EC_18.fasta_00033	EC_22.fasta_01620	EC_25.fasta_02839	EC_28.fasta_00647	EC_31.fasta_03980	EC_33.fasta_04577	EC_42.fasta_01474	EC_52.fasta_03545	EC_54.fasta_03327	EC_59.fasta_01598	EC_61.fasta_01783
uup		ABC transporter ATP-binding protein	12	12	1	1	3520				1907	1907	1907	EC_15.fasta_01169	EC_18.fasta_03003	EC_22.fasta_01236	EC_25.fasta_01671	EC_28.fasta_03532	EC_31.fasta_01750	EC_33.fasta_01365	EC_42.fasta_00817	EC_52.fasta_02261	EC_54.fasta_02084	EC_59.fasta_01149	EC_61.fasta_03745
glpT		glycerol-3-phosphate transporter	12	12	1	1	1792				1358	1358	1358	EC_15.fasta_01322	EC_18.fasta_01087	EC_22.fasta_00376	EC_25.fasta_00007	EC_28.fasta_01746	EC_31.fasta_00724	EC_33.fasta_00131	EC_42.fasta_03356	EC_52.fasta_00772	EC_54.fasta_01543	EC_59.fasta_00658	EC_61.fasta_01547
cyuA		cysteine desulfidase	12	12	1	1	7214				1310	1310	1310	EC_15.fasta_02562	EC_18.fasta_00154	EC_22.fasta_01934	EC_25.fasta_01912	EC_28.fasta_03730	EC_31.fasta_01238	EC_33.fasta_00568	EC_42.fasta_00193	EC_52.fasta_03979	EC_54.fasta_03189	EC_59.fasta_01810	EC_61.fasta_02140
yifK		bifunctional threonine/serine APC transporter ThrP	12	12	1	3	34				1385	1385	1385	EC_15.fasta_03067	EC_18.fasta_03467	EC_22.fasta_02940	EC_25.fasta_03286	EC_28.fasta_00785	EC_31.fasta_04305	EC_33.fasta_04155	EC_42.fasta_03208	EC_52.fasta_00209	EC_54.fasta_03802	EC_59.fasta_04449	EC_61.fasta_03989
group_7243		hypothetical protein	12	12	1	1	7855				344	344	344	EC_15.fasta_02716	EC_18.fasta_04810	EC_22.fasta_01899	EC_25.fasta_02713	EC_28.fasta_02837	EC_31.fasta_04694	EC_33.fasta_04442	EC_42.fasta_01294	EC_52.fasta_03035	EC_54.fasta_02658	EC_59.fasta_02161	EC_61.fasta_01281
hslU		HslU--HslV peptidase ATPase subunit	12	12	1	1	1273				1331	1331	1331	EC_15.fasta_01663	EC_18.fasta_02716	EC_22.fasta_03973	EC_25.fasta_03541	EC_28.fasta_02856	EC_31.fasta_01317	EC_33.fasta_03574	EC_42.fasta_02548	EC_52.fasta_00333	EC_54.fasta_01077	EC_59.fasta_03196	EC_61.fasta_04566
ycaC		isochorismate family cysteine hydrolase YcaC	12	12	1	1	3593				626	626	626	EC_15.fasta_01117	EC_18.fasta_04337	EC_22.fasta_01288	EC_25.fasta_02791	EC_28.fasta_03480	EC_31.fasta_01846	EC_33.fasta_01270	EC_42.fasta_00913	EC_52.fasta_02164	EC_54.fasta_02136	EC_59.fasta_01097	EC_61.fasta_03650
dtd		D-aminoacyl-tRNA deacylase	12	12	1	1	1160				437	437	437	EC_15.fasta_01709	EC_18.fasta_02667	EC_22.fasta_04062	EC_25.fasta_03492	EC_28.fasta_02902	EC_31.fasta_01268	EC_33.fasta_03525	EC_42.fasta_02499	EC_52.fasta_00381	EC_54.fasta_01030	EC_59.fasta_03147	EC_61.fasta_03551
yagU		YagU family protein	12	12	1	1	5453				614	614	614	EC_15.fasta_04057	EC_18.fasta_01458	EC_22.fasta_04138	EC_25.fasta_00890	EC_28.fasta_03999	EC_31.fasta_00023	EC_33.fasta_02417	EC_42.fasta_02816	EC_52.fasta_02888	EC_54.fasta_03454	EC_59.fasta_04762	EC_61.fasta_02281
mscS		small-conductance mechanosensitive channel MscS	12	12	1	1	7488				860	860	860	EC_15.fasta_04235	EC_18.fasta_00051	EC_22.fasta_01637	EC_25.fasta_02857	EC_28.fasta_00664	EC_31.fasta_03962	EC_33.fasta_04559	EC_42.fasta_01456	EC_52.fasta_03563	EC_54.fasta_03339	EC_59.fasta_01585	EC_61.fasta_01765
msrB		peptide-methionine (R)-S-oxide reductase MsrB	12	12	1	1	6063				413	413	413	EC_15.fasta_00256	EC_18.fasta_02561	EC_22.fasta_03379	EC_25.fasta_03815	EC_28.fasta_00510	EC_31.fasta_03259	EC_33.fasta_04308	EC_42.fasta_02294	EC_52.fasta_01084	EC_54.fasta_00422	EC_59.fasta_00356	EC_61.fasta_03232
glpE		thiosulfate sulfurtransferase GlpE	12	12	1	2	164				326	326	326	EC_15.fasta_00795	EC_18.fasta_02174	EC_22.fasta_01522	EC_25.fasta_01078	EC_28.fasta_01972	EC_31.fasta_02593	EC_33.fasta_03746	EC_42.fasta_03559	EC_52.fasta_01236	EC_54.fasta_00055	EC_59.fasta_02959	EC_61.fasta_02919
hybB		Ni/Fe-hydrogenase cytochrome b subunit	12	12	1	1	7353				1178	1178	1178	EC_15.fasta_03303	EC_18.fasta_00277	EC_22.fasta_03061	EC_25.fasta_04566	EC_28.fasta_03844	EC_31.fasta_01115	EC_33.fasta_00683	EC_42.fasta_00069	EC_52.fasta_04208	EC_54.fasta_03081	EC_59.fasta_01687	EC_61.fasta_02018
hdeD		acid-resistance protein HdeD	12	12	1	2	39				572	572	572	EC_15.fasta_01825	EC_18.fasta_02080	EC_22.fasta_01432	EC_25.fasta_00984	EC_28.fasta_02104	EC_31.fasta_02688	EC_33.fasta_03652	EC_42.fasta_03654	EC_52.fasta_01142	EC_54.fasta_00972	EC_59.fasta_02868	EC_61.fasta_02825
murA		UDP-N-acetylglucosamine 1-carboxyvinyltransferase	12	12	1	1	7136				1259	1259	1259	EC_15.fasta_02182	EC_18.fasta_00685	EC_22.fasta_03881	EC_25.fasta_01984	EC_28.fasta_01795	EC_31.fasta_00964	EC_33.fasta_02050	EC_42.fasta_01861	EC_52.fasta_00107	EC_54.fasta_01141	EC_59.fasta_04075	EC_61.fasta_02225
yhhN		lysoplasmalogenase	12	12	1	2	114				626	626	626	EC_15.fasta_00836	EC_18.fasta_02131	EC_22.fasta_01476	EC_25.fasta_01035	EC_28.fasta_01929	EC_31.fasta_02636	EC_33.fasta_03703	EC_42.fasta_03602	EC_52.fasta_01193	EC_54.fasta_00014	EC_59.fasta_02918	EC_61.fasta_02876
csgB		curli minor subunit CsgB	12	12	1	1	3997				455	455	455	EC_15.fasta_00601	EC_18.fasta_02926	EC_22.fasta_02006	EC_25.fasta_01594	EC_28.fasta_01063	EC_31.fasta_01673	EC_33.fasta_01443	EC_42.fasta_00740	EC_52.fasta_02339	EC_54.fasta_00753	EC_59.fasta_01229	EC_61.fasta_04239
gloA		lactoylglutathione lyase	12	12	1	1	5012				407	407	407	EC_15.fasta_00128	EC_18.fasta_02435	EC_22.fasta_00922	EC_25.fasta_04492	EC_28.fasta_00390	EC_31.fasta_03385	EC_33.fasta_03328	EC_42.fasta_02168	EC_52.fasta_00522	EC_54.fasta_00294	EC_59.fasta_00228	EC_61.fasta_03106
argA		amino-acid N-acetyltransferase	12	12	1	1	7585				1331	1331	1331	EC_15.fasta_03886	EC_18.fasta_00137	EC_22.fasta_01754	EC_25.fasta_02941	EC_28.fasta_02686	EC_31.fasta_03876	EC_33.fasta_03035	EC_42.fasta_01370	EC_52.fasta_03650	EC_54.fasta_02803	EC_59.fasta_01876	EC_61.fasta_01679
ychF		redox-regulated ATPase YchF	12	12	1	1	4702				1091	1091	1091	EC_15.fasta_03685	EC_18.fasta_04605	EC_22.fasta_02144	EC_25.fasta_02449	EC_28.fasta_02455	EC_31.fasta_02976	EC_33.fasta_01674	EC_42.fasta_04221	EC_52.fasta_03754	EC_54.fasta_00891	EC_59.fasta_04610	EC_61.fasta_00227
mukB		chromosome partition protein MukB	12	12	1	1	3540				4460	4460	4460	EC_15.fasta_01144	EC_18.fasta_03021	EC_22.fasta_01261	EC_25.fasta_04320	EC_28.fasta_03507	EC_31.fasta_01768	EC_33.fasta_01347	EC_42.fasta_00835	EC_52.fasta_02243	EC_54.fasta_02109	EC_59.fasta_01124	EC_61.fasta_03727
zinT		metal-binding protein ZinT	12	12	1	1	6678				650	671	655	EC_15.fasta_02997	EC_18.fasta_05035	EC_22.fasta_00226	EC_25.fasta_03731	EC_28.fasta_00233	EC_31.fasta_04187	EC_33.fasta_02331	EC_42.fasta_04920	EC_52.fasta_02667	EC_54.fasta_04212	EC_59.fasta_03476	EC_61.fasta_04310
lldP		L-lactate permease	12	12	1	1	1550				1655	1655	1655	EC_15.fasta_00579	EC_18.fasta_00813	EC_22.fasta_02360	EC_25.fasta_02224	EC_28.fasta_01171	EC_31.fasta_01928	EC_33.fasta_02201	EC_42.fasta_02091	EC_52.fasta_02621	EC_54.fasta_03563	EC_59.fasta_01967	EC_61.fasta_00358
nuoH		NADH-quinone oxidoreductase subunit NuoH	12	12	1	1	1838				977	977	977	EC_15.fasta_01357	EC_18.fasta_01047	EC_22.fasta_00341	EC_25.fasta_00047	EC_28.fasta_01705	EC_31.fasta_00684	EC_33.fasta_00171	EC_42.fasta_03316	EC_52.fasta_00732	EC_54.fasta_01588	EC_59.fasta_00699	EC_61.fasta_01587
glmM		phosphoglucosamine mutase	12	12	1	1	7149				1337	1337	1337	EC_15.fasta_02195	EC_18.fasta_00672	EC_22.fasta_03894	EC_25.fasta_01971	EC_28.fasta_01782	EC_31.fasta_00951	EC_33.fasta_02063	EC_42.fasta_01874	EC_52.fasta_00120	EC_54.fasta_01154	EC_59.fasta_04088	EC_61.fasta_02238
ycfH		metal-dependent hydrolase	12	12	1	1	4056				797	797	797	EC_15.fasta_00658	EC_18.fasta_02869	EC_22.fasta_02063	EC_25.fasta_01537	EC_28.fasta_01120	EC_31.fasta_01616	EC_33.fasta_01500	EC_42.fasta_00683	EC_52.fasta_02396	EC_54.fasta_00810	EC_59.fasta_01288	EC_61.fasta_04182
otsA		alpha,alpha-trehalose-phosphate synthase	12	12	1	1	6274				1424	1424	1424	EC_15.fasta_00372	EC_18.fasta_04473	EC_22.fasta_00153	EC_25.fasta_03094	EC_28.fasta_03642	EC_31.fasta_03630	EC_33.fasta_03084	EC_42.fasta_01081	EC_52.fasta_04663	EC_54.fasta_02547	EC_59.fasta_00474	EC_61.fasta_00034
wrbA		NAD(P)H:quinone oxidoreductase	12	12	1	1	3464				596	596	596	EC_15.fasta_01223	EC_18.fasta_02957	EC_22.fasta_01180	EC_25.fasta_01625	EC_28.fasta_03586	EC_31.fasta_01704	EC_33.fasta_01411	EC_42.fasta_00771	EC_52.fasta_02307	EC_54.fasta_02029	EC_59.fasta_01196	EC_61.fasta_04270
ydjA		NAD(P)H nitroreductase	12	12	1	1	6050				551	551	551	EC_15.fasta_00243	EC_18.fasta_02547	EC_22.fasta_03374	EC_25.fasta_03829	EC_28.fasta_00505	EC_31.fasta_03273	EC_33.fasta_04322	EC_42.fasta_02280	EC_52.fasta_01098	EC_54.fasta_00409	EC_59.fasta_00342	EC_61.fasta_03218
artQ		arginine ABC transporter permease ArtQ	12	12	1	1	3639				716	716	716	EC_15.fasta_01082	EC_18.fasta_02001	EC_22.fasta_01323	EC_25.fasta_03932	EC_28.fasta_03445	EC_31.fasta_00566	EC_33.fasta_02882	EC_42.fasta_00434	EC_52.fasta_02129	EC_54.fasta_02171	EC_59.fasta_01060	EC_61.fasta_00852
acnB		bifunctional aconitate hydratase 2/2-methylisocitrate dehydratase	12	12	1	1	2846				2597	2597	2597	EC_15.fasta_01795	EC_18.fasta_00432	EC_22.fasta_03418	EC_25.fasta_01372	EC_28.fasta_01418	EC_31.fasta_04342	EC_33.fasta_04415	EC_42.fasta_05063	EC_52.fasta_03367	EC_54.fasta_01458	EC_59.fasta_02605	EC_61.fasta_04124
yciC		YciC family protein	12	12	1	1	4641				743	743	743	EC_15.fasta_03628	EC_18.fasta_04546	EC_22.fasta_02197	EC_25.fasta_02389	EC_28.fasta_02507	EC_31.fasta_03035	EC_33.fasta_01733	EC_42.fasta_03044	EC_52.fasta_03695	EC_54.fasta_00946	EC_59.fasta_03522	EC_61.fasta_04867
msrQ		protein-methionine-sulfoxide reductase heme-binding subunit MsrQ	12	12	1	1	6677				635	635	635	EC_15.fasta_02998	EC_18.fasta_04057	EC_22.fasta_00225	EC_25.fasta_02965	EC_28.fasta_00234	EC_31.fasta_03498	EC_33.fasta_03215	EC_42.fasta_00950	EC_52.fasta_04409	EC_54.fasta_04211	EC_59.fasta_03475	EC_61.fasta_00106
btuD		vitamin B12 ABC transporter ATP-binding protein BtuD	12	12	1	1	5992				749	749	749	EC_15.fasta_00187	EC_18.fasta_02493	EC_22.fasta_03317	EC_25.fasta_03882	EC_28.fasta_00450	EC_31.fasta_03327	EC_33.fasta_03386	EC_42.fasta_02226	EC_52.fasta_00580	EC_54.fasta_00353	EC_59.fasta_00288	EC_61.fasta_03164
igaA		intracellular growth attenuator protein IgaA	12	12	1	2	193				2123	2135	2132	EC_15.fasta_00769	EC_18.fasta_02200	EC_22.fasta_01550	EC_25.fasta_01104	EC_28.fasta_01998	EC_31.fasta_02567	EC_33.fasta_03772	EC_42.fasta_03533	EC_52.fasta_01262	EC_54.fasta_00081	EC_59.fasta_02987	EC_61.fasta_02945
hldE		bifunctional D-glycero-beta-D-manno-heptose-7-phosphate kinase/D-glycero-beta-D-manno-heptose 1-phosphate adenylyltransferase HldE	12	12	1	1	7275				1433	1433	1433	EC_15.fasta_02507	EC_18.fasta_00209	EC_22.fasta_03004	EC_25.fasta_01857	EC_28.fasta_03788	EC_31.fasta_01183	EC_33.fasta_00623	EC_42.fasta_00138	EC_52.fasta_04034	EC_54.fasta_03133	EC_59.fasta_01750	EC_61.fasta_02085
baeR		two-component system response regulator BaeR	12	12	1	1	1622				722	722	722	EC_15.fasta_02436	EC_18.fasta_03140	EC_22.fasta_00700	EC_25.fasta_03584	EC_28.fasta_00913	EC_31.fasta_03829	EC_33.fasta_00486	EC_42.fasta_00261	EC_52.fasta_00927	EC_54.fasta_03595	EC_59.fasta_00499	EC_61.fasta_04384
yihG		acyltransferase	12	12	1	1	1119				932	932	932	EC_15.fasta_01735	EC_18.fasta_02646	EC_22.fasta_04089	EC_25.fasta_03471	EC_28.fasta_02929	EC_31.fasta_01247	EC_33.fasta_03504	EC_42.fasta_02478	EC_52.fasta_00402	EC_54.fasta_01005	EC_59.fasta_03117	EC_61.fasta_03530
rseP		sigma E protease regulator RseP	12	12	1	1	2895				1352	1352	1352	EC_15.fasta_02333	EC_18.fasta_00370	EC_22.fasta_00442	EC_25.fasta_01434	EC_28.fasta_04247	EC_31.fasta_04404	EC_33.fasta_04353	EC_42.fasta_03107	EC_52.fasta_03305	EC_54.fasta_01516	EC_59.fasta_02546	EC_61.fasta_04062
nrdA		class 1a ribonucleoside-diphosphate reductase subunit alpha	12	12	1	1	1785				2285	2285	2285	EC_15.fasta_01316	EC_18.fasta_01092	EC_22.fasta_00382	EC_25.fasta_00002	EC_28.fasta_01027	EC_31.fasta_00729	EC_33.fasta_00126	EC_42.fasta_03361	EC_52.fasta_00777	EC_54.fasta_03745	EC_59.fasta_00651	EC_61.fasta_01542
murD		UDP-N-acetylmuramoyl-L-alanine--D-glutamate ligase	12	12	1	1	2812				1316	1316	1316	EC_15.fasta_01767	EC_18.fasta_03948	EC_22.fasta_03446	EC_25.fasta_01339	EC_28.fasta_01446	EC_31.fasta_02113	EC_33.fasta_01943	EC_42.fasta_03779	EC_52.fasta_03234	EC_54.fasta_01429	EC_59.fasta_02633	EC_61.fasta_03333
ppnN		nucleotide 5'-monophosphate nucleosidase PpnN	12	12	1	1	7613				1364	1364	1364	EC_15.fasta_04451	EC_18.fasta_01334	EC_22.fasta_01777	EC_25.fasta_04281	EC_28.fasta_02709	EC_31.fasta_03078	EC_33.fasta_03854	EC_42.fasta_01169	EC_52.fasta_03474	EC_54.fasta_02782	EC_59.fasta_01848	EC_61.fasta_01156
araE		arabinose-proton symporter AraE	12	12	1	1	7560				1418	1418	1418	EC_15.fasta_03862	EC_18.fasta_00113	EC_22.fasta_01730	EC_25.fasta_02917	EC_28.fasta_02662	EC_31.fasta_03900	EC_33.fasta_03011	EC_42.fasta_01394	EC_52.fasta_03625	EC_54.fasta_02827	EC_59.fasta_01900	EC_61.fasta_01703
yedJ		phosphohydrolase	12	12	1	1	6665				695	695	695	EC_15.fasta_03006	EC_18.fasta_04065	EC_22.fasta_00217	EC_25.fasta_02973	EC_28.fasta_00243	EC_31.fasta_03506	EC_33.fasta_03207	EC_42.fasta_00958	EC_52.fasta_04417	EC_54.fasta_02486	EC_59.fasta_03465	EC_61.fasta_00098
nrfB		cytochrome c nitrite reductase pentaheme subunit	12	12	1	1	5613				566	566	566	EC_15.fasta_00991	EC_18.fasta_00523	EC_22.fasta_04205	EC_25.fasta_00570	EC_28.fasta_02136	EC_31.fasta_01441	EC_33.fasta_00984	EC_42.fasta_02672	EC_52.fasta_01669	EC_54.fasta_00737	EC_59.fasta_03624	EC_61.fasta_02695
speD		adenosylmethionine decarboxylase	12	12	1	1	2848				794	794	794	EC_15.fasta_01797	EC_18.fasta_00430	EC_22.fasta_03416	EC_25.fasta_01374	EC_28.fasta_01416	EC_31.fasta_04344	EC_33.fasta_04413	EC_42.fasta_05061	EC_52.fasta_03365	EC_54.fasta_01460	EC_59.fasta_02603	EC_61.fasta_04122
rpoD		RNA polymerase sigma factor RpoD	12	12	1	1	7260				1841	1841	1841	EC_15.fasta_02522	EC_18.fasta_00194	EC_22.fasta_02989	EC_25.fasta_01872	EC_28.fasta_03773	EC_31.fasta_01198	EC_33.fasta_00608	EC_42.fasta_00153	EC_52.fasta_04019	EC_54.fasta_03148	EC_59.fasta_01765	EC_61.fasta_02100
kdpD		two-component system sensor histidine kinase KdpD	12	12	1	1	3840				2684	2684	2684	EC_15.fasta_02753	EC_18.fasta_01835	EC_22.fasta_03107	EC_25.fasta_04097	EC_28.fasta_03951	EC_31.fasta_00400	EC_33.fasta_02793	EC_42.fasta_00600	EC_52.fasta_01963	EC_54.fasta_00144	EC_59.fasta_00829	EC_61.fasta_00686
alaE		L-alanine exporter AlaE	12	12	1	1	7854				449	449	449	EC_15.fasta_02717	EC_18.fasta_04809	EC_22.fasta_01900	EC_25.fasta_02714	EC_28.fasta_02838	EC_31.fasta_04695	EC_33.fasta_04443	EC_42.fasta_01295	EC_52.fasta_03034	EC_54.fasta_02657	EC_59.fasta_02160	EC_61.fasta_01282
purF		amidophosphoribosyltransferase	12	12	1	1	1868				1517	1517	1517	EC_15.fasta_01388	EC_18.fasta_01017	EC_22.fasta_00310	EC_25.fasta_00077	EC_28.fasta_01674	EC_31.fasta_00653	EC_33.fasta_00201	EC_42.fasta_03285	EC_52.fasta_00702	EC_54.fasta_01619	EC_59.fasta_00730	EC_61.fasta_01617
hisQ		histidine ABC transporter permease HisQ	12	12	1	1	1864				686	686	686	EC_15.fasta_01384	EC_18.fasta_01021	EC_22.fasta_00314	EC_25.fasta_00073	EC_28.fasta_01678	EC_31.fasta_00657	EC_33.fasta_00197	EC_42.fasta_03289	EC_52.fasta_00706	EC_54.fasta_01615	EC_59.fasta_00726	EC_61.fasta_01613
trkH		Trk system potassium transporter TrkH	12	12	1	3	43				1451	1451	1451	EC_15.fasta_03118	EC_18.fasta_03541	EC_22.fasta_02884	EC_25.fasta_03213	EC_28.fasta_00837	EC_31.fasta_04231	EC_33.fasta_04229	EC_42.fasta_03134	EC_52.fasta_00283	EC_54.fasta_03751	EC_59.fasta_04522	EC_61.fasta_01393
hyaC		Ni/Fe-hydrogenase b-type cytochrome subunit	12	12	1	1	3496				707	707	707	EC_15.fasta_01194	EC_18.fasta_02978	EC_22.fasta_01211	EC_25.fasta_01646	EC_28.fasta_03557	EC_31.fasta_01725	EC_33.fasta_01390	EC_42.fasta_00792	EC_52.fasta_02286	EC_54.fasta_02059	EC_59.fasta_01174	EC_61.fasta_04291
dpaL		diaminopropionate ammonia-lyase	12	12	1	1	7545				1196	1196	1196	EC_15.fasta_00859	EC_18.fasta_00101	EC_22.fasta_01689	EC_25.fasta_02905	EC_28.fasta_00717	EC_31.fasta_03912	EC_33.fasta_02999	EC_42.fasta_01406	EC_52.fasta_03613	EC_54.fasta_03392	EC_59.fasta_03291	EC_61.fasta_01715
yodC		YodC family protein	12	12	1	1	6660				182	182	182	EC_15.fasta_03011	EC_18.fasta_04070	EC_22.fasta_00212	EC_25.fasta_02978	EC_28.fasta_00248	EC_31.fasta_03511	EC_33.fasta_03202	EC_42.fasta_00963	EC_52.fasta_04422	EC_54.fasta_02491	EC_59.fasta_03460	EC_61.fasta_00093
osmY		molecular chaperone OsmY	12	12	1	1	2680				605	605	605	EC_15.fasta_03824	EC_18.fasta_04245	EC_22.fasta_03727	EC_25.fasta_01222	EC_28.fasta_01560	EC_31.fasta_02231	EC_33.fasta_01826	EC_42.fasta_02391	EC_52.fasta_03117	EC_54.fasta_04737	EC_59.fasta_02751	EC_61.fasta_01917
pepQ		Xaa-Pro dipeptidase	12	12	1	3	45				1331	1331	1331	EC_15.fasta_03116	EC_18.fasta_03539	EC_22.fasta_02886	EC_25.fasta_03215	EC_28.fasta_00835	EC_31.fasta_04233	EC_33.fasta_04227	EC_42.fasta_03136	EC_52.fasta_00281	EC_54.fasta_03753	EC_59.fasta_04520	EC_61.fasta_01395
fklB		FKBP-type peptidyl-prolyl cis-trans isomerase	12	12	1	1	5798				620	620	620	EC_15.fasta_01910	EC_18.fasta_03732	EC_22.fasta_00546	EC_25.fasta_00409	EC_28.fasta_02285	EC_31.fasta_02419	EC_33.fasta_00825	EC_42.fasta_01589	EC_52.fasta_01831	EC_54.fasta_00589	EC_59.fasta_03768	EC_61.fasta_01030
trmD		tRNA (guanosine(37)-N1)-methyltransferase TrmD	12	12	1	1	7794				767	767	767	EC_15.fasta_02042	EC_18.fasta_05086	EC_22.fasta_04877	EC_25.fasta_02739	EC_28.fasta_00293	EC_31.fasta_05076	EC_33.fasta_04468	EC_42.fasta_04981	EC_52.fasta_03009	EC_54.fasta_02624	EC_59.fasta_02129	EC_61.fasta_01363
ftsQ		cell division protein FtsQ	12	12	1	1	2817				830	830	830	EC_15.fasta_01772	EC_18.fasta_03953	EC_22.fasta_03441	EC_25.fasta_01344	EC_28.fasta_01441	EC_31.fasta_02108	EC_33.fasta_01948	EC_42.fasta_03784	EC_52.fasta_03239	EC_54.fasta_01434	EC_59.fasta_02628	EC_61.fasta_03328
cysB		HTH-type transcriptional regulator CysB	12	12	1	1	6493				974	974	974	EC_15.fasta_03595	EC_18.fasta_04380	EC_22.fasta_02215	EC_25.fasta_02371	EC_28.fasta_02525	EC_31.fasta_04956	EC_33.fasta_04058	EC_42.fasta_03885	EC_52.fasta_02849	EC_54.fasta_00965	EC_59.fasta_04318	EC_61.fasta_04653
galE		UDP-glucose 4-epimerase GalE	12	12	1	1	3762				1016	1016	1016	EC_15.fasta_03388	EC_18.fasta_01899	EC_22.fasta_04530	EC_25.fasta_04034	EC_28.fasta_04174	EC_31.fasta_00464	EC_33.fasta_02984	EC_42.fasta_00536	EC_52.fasta_02027	EC_54.fasta_02274	EC_59.fasta_00909	EC_61.fasta_00750
ispC		1-deoxy-D-xylulose-5-phosphate reductoisomerase	12	12	1	1	2899				1196	1196	1196	EC_15.fasta_02329	EC_18.fasta_00374	EC_22.fasta_00446	EC_25.fasta_01430	EC_28.fasta_04251	EC_31.fasta_04400	EC_33.fasta_04357	EC_42.fasta_03103	EC_52.fasta_03309	EC_54.fasta_01512	EC_59.fasta_02550	EC_61.fasta_04066
maeB		NADP-dependent oxaloacetate-decarboxylating malate dehydrogenase	12	12	1	1	2181				2279	2279	2279	EC_15.fasta_01524	EC_18.fasta_03583	EC_22.fasta_02575	EC_25.fasta_00208	EC_28.fasta_01269	EC_31.fasta_04541	EC_33.fasta_00329	EC_42.fasta_01738	EC_52.fasta_01533	EC_54.fasta_01745	EC_59.fasta_02447	EC_61.fasta_03864
yqhC		DNA-binding transcriptional regulator YqhC	12	12	1	1	7338				956	956	956	EC_15.fasta_03291	EC_18.fasta_00265	EC_22.fasta_03049	EC_25.fasta_01802	EC_28.fasta_03832	EC_31.fasta_01127	EC_33.fasta_00671	EC_42.fasta_00081	EC_52.fasta_04196	EC_54.fasta_03095	EC_59.fasta_01699	EC_61.fasta_02030
fliH		flagellar assembly protein FliH	12	12	1	1	6644				686	686	686	EC_15.fasta_03029	EC_18.fasta_04086	EC_22.fasta_00196	EC_25.fasta_02994	EC_28.fasta_00264	EC_31.fasta_03527	EC_33.fasta_03186	EC_42.fasta_00979	EC_52.fasta_04438	EC_54.fasta_02507	EC_59.fasta_03444	EC_61.fasta_00077
lgoD_2		zinc-binding alcohol dehydrogenase family protein	12	12	1	1	2664				1022	1022	1022	EC_15.fasta_03843	EC_18.fasta_04226	EC_22.fasta_03708	EC_25.fasta_01203	EC_28.fasta_01579	EC_31.fasta_02250	EC_33.fasta_01807	EC_42.fasta_02410	EC_52.fasta_03098	EC_54.fasta_04756	EC_59.fasta_02770	EC_61.fasta_01898
gltP		glutamate/aspartate:proton symporter GltP	12	12	1	1	5619				1313	1313	1313	EC_15.fasta_00985	EC_18.fasta_00529	EC_22.fasta_04211	EC_25.fasta_00564	EC_28.fasta_02142	EC_31.fasta_01447	EC_33.fasta_00978	EC_42.fasta_02678	EC_52.fasta_01675	EC_54.fasta_00731	EC_59.fasta_03630	EC_61.fasta_02701
napB		nitrate reductase cytochrome c-type subunit	12	12	1	1	1753				449	449	449	EC_15.fasta_01291	EC_18.fasta_01123	EC_22.fasta_00407	EC_25.fasta_03435	EC_28.fasta_04513	EC_31.fasta_00760	EC_33.fasta_00095	EC_42.fasta_03392	EC_52.fasta_00808	EC_54.fasta_03714	EC_59.fasta_00619	EC_61.fasta_01511
yoaA		ATP-dependent DNA helicase	12	12	1	1	6092				1910	1910	1910	EC_15.fasta_00285	EC_18.fasta_02585	EC_22.fasta_00064	EC_25.fasta_03791	EC_28.fasta_00539	EC_31.fasta_03235	EC_33.fasta_04284	EC_42.fasta_02318	EC_52.fasta_01060	EC_54.fasta_00451	EC_59.fasta_00385	EC_61.fasta_03256
leuS		leucine--tRNA ligase	12	12	1	1	3894				2582	2582	2582	EC_15.fasta_02907	EC_18.fasta_01781	EC_22.fasta_03155	EC_25.fasta_04151	EC_28.fasta_03903	EC_31.fasta_00346	EC_33.fasta_02739	EC_42.fasta_04068	EC_52.fasta_01909	EC_54.fasta_00195	EC_59.fasta_04132	EC_61.fasta_00632
yhiD		MgtC/SapB family protein	12	12	1	2	42				575	575	575	EC_15.fasta_01828	EC_18.fasta_02083	EC_22.fasta_01435	EC_25.fasta_00987	EC_28.fasta_02107	EC_31.fasta_02685	EC_33.fasta_03655	EC_42.fasta_03651	EC_52.fasta_01145	EC_54.fasta_00975	EC_59.fasta_02871	EC_61.fasta_02828
ulaA		PTS ascorbate transporter subunit IIC	12	12	1	1	5774				1397	1397	1397	EC_15.fasta_01932	EC_18.fasta_03754	EC_22.fasta_00567	EC_25.fasta_00431	EC_28.fasta_02264	EC_31.fasta_02397	EC_33.fasta_00847	EC_42.fasta_01567	EC_52.fasta_01809	EC_54.fasta_00611	EC_59.fasta_03748	EC_61.fasta_01008
aceK		bifunctional isocitrate dehydrogenase kinase/phosphatase	12	12	1	1	5506				1724	1736	1728	EC_15.fasta_01050	EC_18.fasta_00444	EC_22.fasta_04184	EC_25.fasta_00648	EC_28.fasta_00167	EC_31.fasta_01362	EC_33.fasta_01062	EC_42.fasta_02593	EC_52.fasta_04593	EC_54.fasta_02554	EC_59.fasta_03836	EC_61.fasta_02616
alaC		alanine transaminase	12	12	1	1	1955				1238	1238	1238	EC_15.fasta_01454	EC_18.fasta_03652	EC_22.fasta_02502	EC_25.fasta_00138	EC_28.fasta_01194	EC_31.fasta_04471	EC_33.fasta_00262	EC_42.fasta_01668	EC_52.fasta_00641	EC_54.fasta_01670	EC_59.fasta_00783	EC_61.fasta_03933
wecG		lipopolysaccharide N-acetylmannosaminouronosyltransferase	12	12	1	3	33				740	740	740	EC_15.fasta_03066	EC_18.fasta_03466	EC_22.fasta_02941	EC_25.fasta_03287	EC_28.fasta_00784	EC_31.fasta_04306	EC_33.fasta_04154	EC_42.fasta_03209	EC_52.fasta_00208	EC_54.fasta_03803	EC_59.fasta_04448	EC_61.fasta_03990
hemB		porphobilinogen synthase	12	12	1	1	5337				974	974	974	EC_15.fasta_04130	EC_18.fasta_01534	EC_22.fasta_01000	EC_25.fasta_00814	EC_28.fasta_04073	EC_31.fasta_00099	EC_33.fasta_02493	EC_42.fasta_02892	EC_52.fasta_01356	EC_54.fasta_03527	EC_59.fasta_01526	EC_61.fasta_02357
ftsB		cell division protein FtsB	12	12	1	1	7721				311	311	311	EC_15.fasta_02633	EC_18.fasta_01378	EC_22.fasta_01817	EC_25.fasta_02631	EC_28.fasta_02756	EC_31.fasta_03122	EC_33.fasta_03898	EC_42.fasta_01213	EC_52.fasta_03430	EC_54.fasta_02735	EC_59.fasta_02240	EC_61.fasta_01200
astE		succinylglutamate desuccinylase	12	12	1	1	6028				968	968	968	EC_15.fasta_00222	EC_18.fasta_02527	EC_22.fasta_03353	EC_25.fasta_03849	EC_28.fasta_00484	EC_31.fasta_03293	EC_33.fasta_03419	EC_42.fasta_02260	EC_52.fasta_01118	EC_54.fasta_00388	EC_59.fasta_00322	EC_61.fasta_03198
speE		polyamine aminopropyltransferase	12	12	1	1	2849				866	866	866	EC_15.fasta_01798	EC_18.fasta_00429	EC_22.fasta_03415	EC_25.fasta_01375	EC_28.fasta_01415	EC_31.fasta_04345	EC_33.fasta_04412	EC_42.fasta_05060	EC_52.fasta_03364	EC_54.fasta_01461	EC_59.fasta_02602	EC_61.fasta_04121
cysQ		3'(2'),5'-bisphosphate nucleotidase CysQ	12	12	1	1	5805				740	740	740	EC_15.fasta_01903	EC_18.fasta_03725	EC_22.fasta_00539	EC_25.fasta_00402	EC_28.fasta_02292	EC_31.fasta_02426	EC_33.fasta_00818	EC_42.fasta_01596	EC_52.fasta_01838	EC_54.fasta_00582	EC_59.fasta_03775	EC_61.fasta_01037
ftsP		cell division protein FtsP	12	12	1	1	7331				1412	1412	1412	EC_15.fasta_03285	EC_18.fasta_00252	EC_22.fasta_03043	EC_25.fasta_01815	EC_28.fasta_03825	EC_31.fasta_01140	EC_33.fasta_00665	EC_42.fasta_00095	EC_52.fasta_04183	EC_54.fasta_03101	EC_59.fasta_01714	EC_61.fasta_02043
yihY		virulence factor BrkB family protein	12	12	1	1	1159				872	872	872	EC_15.fasta_01710	EC_18.fasta_02666	EC_22.fasta_04063	EC_25.fasta_03491	EC_28.fasta_02903	EC_31.fasta_01267	EC_33.fasta_03524	EC_42.fasta_02498	EC_52.fasta_00382	EC_54.fasta_01029	EC_59.fasta_03146	EC_61.fasta_03550
ybiO		mechanosensitive channel protein	12	12	1	1	3701				2222	2225	2224	EC_15.fasta_03338	EC_18.fasta_01948	EC_22.fasta_04587	EC_25.fasta_03985	EC_28.fasta_02032	EC_31.fasta_00513	EC_33.fasta_02935	EC_42.fasta_00487	EC_52.fasta_02076	EC_54.fasta_02225	EC_59.fasta_00959	EC_61.fasta_00799
envC		murein hydrolase activator EnvC	12	12	1	1	1537				1259	1259	1259	EC_15.fasta_00569	EC_18.fasta_00823	EC_22.fasta_02370	EC_25.fasta_02214	EC_28.fasta_01181	EC_31.fasta_01938	EC_33.fasta_02191	EC_42.fasta_02081	EC_52.fasta_02611	EC_54.fasta_03553	EC_59.fasta_01977	EC_61.fasta_00368
zupT		zinc transporter ZupT	12	12	1	1	7287				773	773	773	EC_15.fasta_03266	EC_18.fasta_00220	EC_22.fasta_03015	EC_25.fasta_01846	EC_28.fasta_03801	EC_31.fasta_01172	EC_33.fasta_00634	EC_42.fasta_00127	EC_52.fasta_04152	EC_54.fasta_03122	EC_59.fasta_01743	EC_61.fasta_02074
rffC		dTDP-4-amino-4,6-dideoxy-D-galactose acyltransferase	12	12	1	3	28				674	674	674	EC_15.fasta_03061	EC_18.fasta_03461	EC_22.fasta_02946	EC_25.fasta_03292	EC_28.fasta_00779	EC_31.fasta_04311	EC_33.fasta_04149	EC_42.fasta_03214	EC_52.fasta_00203	EC_54.fasta_03808	EC_59.fasta_04443	EC_61.fasta_03995
yigZ		IMPACT family protein	12	12	1	3	44				614	614	614	EC_15.fasta_03117	EC_18.fasta_03540	EC_22.fasta_02885	EC_25.fasta_03214	EC_28.fasta_00836	EC_31.fasta_04232	EC_33.fasta_04228	EC_42.fasta_03135	EC_52.fasta_00282	EC_54.fasta_03752	EC_59.fasta_04521	EC_61.fasta_01394
glnG		nitrogen regulation protein NR(I)	12	12	1	1	1126				1409	1409	1409	EC_15.fasta_01728	EC_18.fasta_02653	EC_22.fasta_04082	EC_25.fasta_03478	EC_28.fasta_02922	EC_31.fasta_01254	EC_33.fasta_03511	EC_42.fasta_02485	EC_52.fasta_00395	EC_54.fasta_01011	EC_59.fasta_03124	EC_61.fasta_03537
fucO		lactaldehyde reductase	12	12	1	1	7609				1148	1148	1148	EC_15.fasta_04467	EC_18.fasta_01330	EC_22.fasta_01773	EC_25.fasta_04285	EC_28.fasta_02705	EC_31.fasta_03074	EC_33.fasta_03850	EC_42.fasta_01165	EC_52.fasta_03478	EC_54.fasta_02786	EC_59.fasta_01852	EC_61.fasta_01152
yfcF		glutathione transferase	12	12	1	1	1858				644	644	644	EC_15.fasta_01377	EC_18.fasta_01027	EC_22.fasta_00321	EC_25.fasta_00067	EC_28.fasta_01685	EC_31.fasta_00663	EC_33.fasta_00191	EC_42.fasta_03295	EC_52.fasta_00712	EC_54.fasta_01608	EC_59.fasta_00719	EC_61.fasta_01607
rlmKL		bifunctional 23S rRNA (guanine(2069)-N(7))-methyltransferase RlmK/23S rRNA (guanine(2445)-N(2))-methyltransferase RlmL	12	12	1	1	3521				2108	2108	2108	EC_15.fasta_01168	EC_18.fasta_03004	EC_22.fasta_01237	EC_25.fasta_01672	EC_28.fasta_03531	EC_31.fasta_01751	EC_33.fasta_01364	EC_42.fasta_00818	EC_52.fasta_02260	EC_54.fasta_02085	EC_59.fasta_01148	EC_61.fasta_03744
group_7325	flhA_1	flagellar biosynthesis protein FlhA	12	12	1	1	6259				2078	2078	2078	EC_15.fasta_00357	EC_18.fasta_04488	EC_22.fasta_00138	EC_25.fasta_03109	EC_28.fasta_03657	EC_31.fasta_03645	EC_33.fasta_03069	EC_42.fasta_01096	EC_52.fasta_03828	EC_54.fasta_00524	EC_59.fasta_00457	EC_61.fasta_00019
fucP_1		L-fucose:H+ symporter permease	12	12	1	1	7607				1316	1316	1316	EC_15.fasta_04469	EC_18.fasta_01328	EC_22.fasta_01771	EC_25.fasta_04287	EC_28.fasta_02703	EC_31.fasta_03072	EC_33.fasta_03848	EC_42.fasta_01163	EC_52.fasta_03480	EC_54.fasta_02788	EC_59.fasta_01854	EC_61.fasta_01150
blc		lipocalin Blc	12	12	1	1	5732				533	533	533	EC_15.fasta_00907	EC_18.fasta_03795	EC_22.fasta_00609	EC_25.fasta_00474	EC_28.fasta_02220	EC_31.fasta_02356	EC_33.fasta_00888	EC_42.fasta_01524	EC_52.fasta_01766	EC_54.fasta_00653	EC_59.fasta_03706	EC_61.fasta_00965
brnQ		branched-chain amino acid transporter carrier protein BrnQ	12	12	1	1	5309				1319	1319	1319	EC_15.fasta_04348	EC_18.fasta_01561	EC_22.fasta_01028	EC_25.fasta_00786	EC_28.fasta_00028	EC_31.fasta_00126	EC_33.fasta_02520	EC_42.fasta_02919	EC_52.fasta_01383	EC_54.fasta_03855	EC_59.fasta_01498	EC_61.fasta_02384
arcB		aerobic respiration two-component sensor histidine kinase ArcB	12	12	1	1	7115				2336	2336	2336	EC_15.fasta_02161	EC_18.fasta_00706	EC_22.fasta_03860	EC_25.fasta_02005	EC_28.fasta_01816	EC_31.fasta_00985	EC_33.fasta_02029	EC_42.fasta_01840	EC_52.fasta_00086	EC_54.fasta_01120	EC_59.fasta_04054	EC_61.fasta_02204
alr		alanine racemase	12	12	1	1	5573				1079	1079	1079	EC_15.fasta_01010	EC_18.fasta_00492	EC_22.fasta_01402	EC_25.fasta_00601	EC_28.fasta_00215	EC_31.fasta_01410	EC_33.fasta_01015	EC_42.fasta_02641	EC_52.fasta_03871	EC_54.fasta_02594	EC_59.fasta_03606	EC_61.fasta_02664
fliP_2		flagellar type III secretion system pore protein FliP	12	12	1	1	6652				737	737	737	EC_15.fasta_03021	EC_18.fasta_04078	EC_22.fasta_00204	EC_25.fasta_02986	EC_28.fasta_00256	EC_31.fasta_03519	EC_33.fasta_03194	EC_42.fasta_00971	EC_52.fasta_04430	EC_54.fasta_02499	EC_59.fasta_03452	EC_61.fasta_00085
cysG		siroheme synthase CysG	12	12	1	2	246				1373	1373	1373	EC_15.fasta_00740	EC_18.fasta_02224	EC_22.fasta_01579	EC_25.fasta_01128	EC_28.fasta_04057	EC_31.fasta_02543	EC_33.fasta_03796	EC_42.fasta_03509	EC_52.fasta_01286	EC_54.fasta_00110	EC_59.fasta_03011	EC_61.fasta_02969
truC		tRNA pseudouridine(65) synthase TruC	12	12	1	1	7617				782	782	782	EC_15.fasta_04447	EC_18.fasta_01338	EC_22.fasta_01781	EC_25.fasta_04277	EC_28.fasta_02713	EC_31.fasta_03082	EC_33.fasta_03858	EC_42.fasta_01173	EC_52.fasta_03470	EC_54.fasta_02778	EC_59.fasta_01844	EC_61.fasta_01160
dnaJ		molecular chaperone DnaJ	12	12	1	1	2722				1130	1130	1130	EC_15.fasta_04183	EC_18.fasta_03870	EC_22.fasta_03517	EC_25.fasta_01262	EC_28.fasta_01519	EC_31.fasta_02191	EC_33.fasta_01866	EC_42.fasta_03701	EC_52.fasta_03157	EC_54.fasta_01356	EC_59.fasta_02709	EC_61.fasta_03411
gsiB		glutathione ABC transporter substrate-binding protein GsiB	12	12	1	1	3676				1538	1538	1538	EC_15.fasta_03495	EC_18.fasta_01969	EC_22.fasta_01354	EC_25.fasta_03964	EC_28.fasta_03395	EC_31.fasta_00534	EC_33.fasta_02914	EC_42.fasta_00466	EC_52.fasta_02097	EC_54.fasta_02203	EC_59.fasta_00984	EC_61.fasta_00820
ykgF		LutB/LldF family L-lactate oxidation iron-sulfur protein	12	12	1	1	5425				1427	1427	1427	EC_15.fasta_04074	EC_18.fasta_01481	EC_22.fasta_04156	EC_25.fasta_00867	EC_28.fasta_04016	EC_31.fasta_00046	EC_33.fasta_02440	EC_42.fasta_02839	EC_52.fasta_00612	EC_54.fasta_03471	EC_59.fasta_04739	EC_61.fasta_02304
ygeY		YgeY family selenium metabolism-linked hydrolase	12	12	1	1	7544				1211	1211	1211	EC_15.fasta_00860	EC_18.fasta_00100	EC_22.fasta_01688	EC_25.fasta_02904	EC_28.fasta_00716	EC_31.fasta_03913	EC_33.fasta_02998	EC_42.fasta_01407	EC_52.fasta_03612	EC_54.fasta_03391	EC_59.fasta_03290	EC_61.fasta_01716
pepT		peptidase T	12	12	1	1	4086				1226	1229	1226	EC_15.fasta_00685	EC_18.fasta_02842	EC_22.fasta_02090	EC_25.fasta_02598	EC_28.fasta_01147	EC_31.fasta_01589	EC_33.fasta_01527	EC_42.fasta_00656	EC_52.fasta_02424	EC_54.fasta_00837	EC_59.fasta_01315	EC_61.fasta_04155
ytfJ		YtfJ family protein	12	12	1	1	5806				557	557	557	EC_15.fasta_01902	EC_18.fasta_03724	EC_22.fasta_00538	EC_25.fasta_00401	EC_28.fasta_02293	EC_31.fasta_02427	EC_33.fasta_00817	EC_42.fasta_01597	EC_52.fasta_01839	EC_54.fasta_00581	EC_59.fasta_03776	EC_61.fasta_01038
hxpA		hexitol phosphatase HxpA	12	12	1	1	1850				650	650	650	EC_15.fasta_01369	EC_18.fasta_01035	EC_22.fasta_00329	EC_25.fasta_00059	EC_28.fasta_01693	EC_31.fasta_00671	EC_33.fasta_00183	EC_42.fasta_03303	EC_52.fasta_00720	EC_54.fasta_01600	EC_59.fasta_00711	EC_61.fasta_01599
fliA		RNA polymerase sigma factor FliA	12	12	1	1	6356				719	719	719	EC_15.fasta_00397	EC_18.fasta_04104	EC_22.fasta_00178	EC_25.fasta_03012	EC_28.fasta_03617	EC_31.fasta_03545	EC_33.fasta_03168	EC_42.fasta_00997	EC_52.fasta_04456	EC_54.fasta_02522	EC_59.fasta_03428	EC_61.fasta_00059
yfeH		bile acid:sodium symporter family protein	12	12	1	1	2226				998	998	998	EC_15.fasta_01480	EC_18.fasta_03625	EC_22.fasta_02531	EC_25.fasta_00166	EC_28.fasta_01224	EC_31.fasta_04499	EC_33.fasta_00287	EC_42.fasta_01696	EC_52.fasta_01491	EC_54.fasta_01700	EC_59.fasta_02493	EC_61.fasta_03906
ccmE		cytochrome c maturation protein CcmE	12	12	1	1	1747				479	479	479	EC_15.fasta_01285	EC_18.fasta_01129	EC_22.fasta_00413	EC_25.fasta_03429	EC_28.fasta_04507	EC_31.fasta_00766	EC_33.fasta_00089	EC_42.fasta_03398	EC_52.fasta_00814	EC_54.fasta_03708	EC_59.fasta_00613	EC_61.fasta_01505
tpiA		triose-phosphate isomerase	12	12	1	1	1261				767	767	767	EC_15.fasta_01675	EC_18.fasta_02704	EC_22.fasta_03985	EC_25.fasta_03529	EC_28.fasta_02868	EC_31.fasta_01305	EC_33.fasta_03562	EC_42.fasta_02536	EC_52.fasta_00345	EC_54.fasta_01065	EC_59.fasta_03184	EC_61.fasta_04554
yidH		YidH family protein	12	12	1	1	1411				347	347	347	EC_15.fasta_02399	EC_18.fasta_00897	EC_22.fasta_02463	EC_25.fasta_02141	EC_28.fasta_03051	EC_31.fasta_02012	EC_33.fasta_01203	EC_42.fasta_02007	EC_52.fasta_02538	EC_54.fasta_01264	EC_59.fasta_02058	EC_61.fasta_00441
mdtH		multidrug efflux MFS transporter MdtH	12	12	1	1	4020				1208	1208	1208	EC_15.fasta_00624	EC_18.fasta_02903	EC_22.fasta_02029	EC_25.fasta_01571	EC_28.fasta_01086	EC_31.fasta_01650	EC_33.fasta_01466	EC_42.fasta_00717	EC_52.fasta_02362	EC_54.fasta_00776	EC_59.fasta_01252	EC_61.fasta_04216
yehW		glycine betaine ABC transporter permease YehW	12	12	1	1	1679				731	731	731	EC_15.fasta_02480	EC_18.fasta_01197	EC_22.fasta_00744	EC_25.fasta_03361	EC_28.fasta_00960	EC_31.fasta_00834	EC_33.fasta_00021	EC_42.fasta_03466	EC_52.fasta_00882	EC_54.fasta_03641	EC_59.fasta_00546	EC_61.fasta_01437
cysZ		sulfate transporter CysZ	12	12	1	1	2221				761	761	761	EC_15.fasta_01484	EC_18.fasta_03621	EC_22.fasta_02535	EC_25.fasta_00170	EC_28.fasta_01228	EC_31.fasta_04503	EC_33.fasta_00291	EC_42.fasta_01700	EC_52.fasta_01495	EC_54.fasta_01704	EC_59.fasta_02489	EC_61.fasta_03902
tsgA		MFS transporter TsgA	12	12	1	2	242				1181	1181	1181	EC_15.fasta_00736	EC_18.fasta_02228	EC_22.fasta_01583	EC_25.fasta_01132	EC_28.fasta_04053	EC_31.fasta_02539	EC_33.fasta_03800	EC_42.fasta_03505	EC_52.fasta_01290	EC_54.fasta_00114	EC_59.fasta_03015	EC_61.fasta_02973
tatD		3'-5' ssDNA/RNA exonuclease TatD	12	12	1	3	51				491	782	757	EC_15.fasta_03110	EC_18.fasta_03533	EC_22.fasta_02892	EC_25.fasta_03221	EC_28.fasta_00828	EC_31.fasta_04239	EC_33.fasta_04221	EC_42.fasta_03142	EC_52.fasta_00275	EC_54.fasta_03759	EC_59.fasta_04514	EC_61.fasta_01401
sulA		SOS-induced cell division inhibitor SulA	12	12	1	1	3511				509	509	509	EC_15.fasta_01178	EC_18.fasta_02994	EC_22.fasta_01227	EC_25.fasta_01662	EC_28.fasta_03541	EC_31.fasta_01741	EC_33.fasta_01374	EC_42.fasta_00808	EC_52.fasta_02270	EC_54.fasta_02075	EC_59.fasta_01158	EC_61.fasta_04307
ugpA		sn-glycerol-3-phosphate ABC transporter permease UgpA	12	12	1	2	131				887	887	887	EC_15.fasta_00820	EC_18.fasta_02149	EC_22.fasta_01494	EC_25.fasta_01053	EC_28.fasta_01947	EC_31.fasta_02618	EC_33.fasta_03721	EC_42.fasta_03584	EC_52.fasta_01211	EC_54.fasta_00030	EC_59.fasta_02934	EC_61.fasta_02894
htpG		molecular chaperone HtpG	12	12	1	1	5234				1874	1874	1874	EC_15.fasta_01633	EC_18.fasta_01632	EC_22.fasta_01102	EC_25.fasta_00715	EC_28.fasta_00099	EC_31.fasta_00197	EC_33.fasta_02591	EC_42.fasta_02990	EC_52.fasta_01454	EC_54.fasta_03926	EC_59.fasta_01426	EC_61.fasta_02455
ptrA		pitrilysin	12	12	1	1	7582				2888	2888	2888	EC_15.fasta_03883	EC_18.fasta_00134	EC_22.fasta_01751	EC_25.fasta_02938	EC_28.fasta_02683	EC_31.fasta_03879	EC_33.fasta_03032	EC_42.fasta_01373	EC_52.fasta_03647	EC_54.fasta_02806	EC_59.fasta_01879	EC_61.fasta_01682
ugpE		sn-glycerol-3-phosphate ABC transporter permease UgpE	12	12	1	2	132				845	845	845	EC_15.fasta_00819	EC_18.fasta_02150	EC_22.fasta_01495	EC_25.fasta_01054	EC_28.fasta_01948	EC_31.fasta_02617	EC_33.fasta_03722	EC_42.fasta_03583	EC_52.fasta_01212	EC_54.fasta_00031	EC_59.fasta_02935	EC_61.fasta_02895
elbB		isoprenoid biosynthesis glyoxalase ElbB	12	12	1	1	7116				653	653	653	EC_15.fasta_02162	EC_18.fasta_00705	EC_22.fasta_03861	EC_25.fasta_02004	EC_28.fasta_01815	EC_31.fasta_00984	EC_33.fasta_02030	EC_42.fasta_01841	EC_52.fasta_00087	EC_54.fasta_01121	EC_59.fasta_04055	EC_61.fasta_02205
cpxA		envelope stress sensor histidine kinase CpxA	12	12	1	1	1199				1373	1373	1373	EC_15.fasta_01682	EC_18.fasta_02696	EC_22.fasta_04032	EC_25.fasta_03521	EC_28.fasta_02875	EC_31.fasta_01297	EC_33.fasta_03554	EC_42.fasta_02528	EC_52.fasta_00352	EC_54.fasta_01057	EC_59.fasta_03176	EC_61.fasta_03580
yjcO		Sel1 family TPR-like repeat protein YjcO	12	12	1	1	5625				689	689	689	EC_15.fasta_00984	EC_18.fasta_00530	EC_22.fasta_04212	EC_25.fasta_00563	EC_28.fasta_02143	EC_31.fasta_01448	EC_33.fasta_00977	EC_42.fasta_02679	EC_52.fasta_01676	EC_54.fasta_00730	EC_59.fasta_03631	EC_61.fasta_02702
tolC		outer membrane channel protein TolC	12	12	1	1	7294				1481	1481	1481	EC_15.fasta_03270	EC_18.fasta_00227	EC_22.fasta_03019	EC_25.fasta_01839	EC_28.fasta_03805	EC_31.fasta_01165	EC_33.fasta_00641	EC_42.fasta_00120	EC_52.fasta_04159	EC_54.fasta_03118	EC_59.fasta_01736	EC_61.fasta_02067
yijD		YijD family membrane protein	12	12	1	1	1076				359	359	359	EC_15.fasta_02594	EC_18.fasta_02752	EC_22.fasta_04413	EC_25.fasta_03577	EC_28.fasta_02965	EC_31.fasta_01353	EC_33.fasta_03610	EC_42.fasta_02584	EC_52.fasta_00297	EC_54.fasta_01109	EC_59.fasta_03106	EC_61.fasta_04602
ybbA		putative ABC transporter ATP-binding protein YbbA	12	12	1	1	5204				686	686	686	EC_15.fasta_01655	EC_18.fasta_01658	EC_22.fasta_01124	EC_25.fasta_00689	EC_28.fasta_00121	EC_31.fasta_00223	EC_33.fasta_02617	EC_42.fasta_03016	EC_52.fasta_01480	EC_54.fasta_03948	EC_59.fasta_01399	EC_61.fasta_02481
folX		dihydroneopterin triphosphate 2'-epimerase	12	12	1	1	1860				362	362	362	EC_15.fasta_01379	EC_18.fasta_01025	EC_22.fasta_00319	EC_25.fasta_00069	EC_28.fasta_01683	EC_31.fasta_00661	EC_33.fasta_00193	EC_42.fasta_03293	EC_52.fasta_00710	EC_54.fasta_01610	EC_59.fasta_00721	EC_61.fasta_01609
rnt		ribonuclease T	12	12	1	1	5011				647	647	647	EC_15.fasta_00129	EC_18.fasta_02436	EC_22.fasta_00923	EC_25.fasta_04493	EC_28.fasta_00391	EC_31.fasta_03384	EC_33.fasta_03329	EC_42.fasta_02169	EC_52.fasta_00523	EC_54.fasta_00295	EC_59.fasta_00229	EC_61.fasta_03107
elyC		envelope biogenesis factor ElyC	12	12	1	1	3544				779	779	779	EC_15.fasta_01140	EC_18.fasta_03025	EC_22.fasta_01265	EC_25.fasta_04324	EC_28.fasta_03503	EC_31.fasta_01772	EC_33.fasta_01343	EC_42.fasta_00839	EC_52.fasta_02239	EC_54.fasta_02113	EC_59.fasta_01120	EC_61.fasta_03723
ygiM		TIGR04211 family SH3 domain-containing protein	12	12	1	1	7272				620	620	620	EC_15.fasta_02510	EC_18.fasta_00206	EC_22.fasta_03001	EC_25.fasta_01860	EC_28.fasta_03785	EC_31.fasta_01186	EC_33.fasta_00620	EC_42.fasta_00141	EC_52.fasta_04031	EC_54.fasta_03136	EC_59.fasta_01753	EC_61.fasta_02088
yhjJ		M16 family metallopeptidase	12	12	1	1	1021				1496	1496	1496	EC_15.fasta_02890	EC_18.fasta_04889	EC_22.fasta_03306	EC_25.fasta_03198	EC_28.fasta_03202	EC_31.fasta_00857	EC_33.fasta_03967	EC_42.fasta_04097	EC_52.fasta_03800	EC_54.fasta_01935	EC_59.fasta_04267	EC_61.fasta_00279
[truncated: 7,835 more rows]

## Sheet: Table S6
Table S6. Presence of acquired antimicrobial resistance-encoding genes and mutations in the quinolone resistance-determining regions (QRDR) observed among the 12 Escherichia coli isolates sequenced in this study.
[truncated: 196 more rows]
